# Supplementary material for: Relationships between Indicators of Lower Extremity Artery Disease and miRNA Expression in Peripheral Blood Mononuclear Cells
Source: J Clin Med. 2022 Mar 15;11(6):1619. doi: 10.3390/jcm11061619 (PMC8948757; doi:10.3390/jcm11061619)
Supplement: Supplementary file 1 [file jcm-11-01619-s001.zip]

Archive with 2 entries (2 files):
- miRNA_prognose_LEAD_Supplementary_File_1.pdf
- miRNA_prognose_LEAD_Supplementary_File_2.xlsx
