# Supplementary material for: Relationships between Indicators of Lower Extremity Artery Disease and miRNA Expression in Peripheral Blood Mononuclear Cells
Source: J Clin Med. 2022 Mar 15;11(6):1619. doi: 10.3390/jcm11061619 (PMC8948757; doi:10.3390/jcm11061619)
Supplement: Supplementary file 1 [file jcm-11-01619-s001.zip › miRNA_prognose_LEAD_Supplementary_File_2.xlsx]

## Sheet: ABI
Characteristic	miRNA transcript	R	p
ABI	hsa-mir-4676_hsa-miR-4676-5p	-0.547855	0.000253031
ABI	hsa-mir-1284_hsa-miR-1284	-0.479191	0.00175789
ABI	hsa-mir-1296_hsa-miR-1296-3p	-0.443878	0.00411681
ABI	hsa-mir-148a_hsa-miR-148a-5p	-0.442428	0.00425525
ABI	hsa-mir-4516_hsa-miR-4516	-0.431665	0.00541554
ABI	hsa-mir-3160-1_hsa-miR-3160-3p	-0.427386	0.00594774
ABI	hsa-mir-3160-2_hsa-miR-3160-5p	-0.427386	0.00594774
ABI	hsa-mir-1276_hsa-miR-1276	-0.408348	0.00890034
ABI	hsa-mir-362_hsa-miR-362-5p	-0.404923	0.00954709
ABI	hsa-mir-6515_hsa-miR-6515-3p	-0.3955	0.0115378
ABI	hsa-mir-6882_hsa-miR-6882-5p	0.391984	0.012366
ABI	hsa-mir-483_hsa-miR-483-5p	-0.390787	0.0126592
ABI	hsa-mir-1278_hsa-miR-1278	0.38749	0.0134979
ABI	hsa-mir-1228_hsa-miR-1228-3p	0.381989	0.0150017
ABI	hsa-mir-4500_hsa-miR-4500	0.381654	0.0150978
ABI	hsa-mir-4703_hsa-miR-4703-5p	0.379196	0.015818
ABI	hsa-mir-6772_hsa-miR-6772-3p	-0.378424	0.0160501
ABI	hsa-mir-222_hsa-miR-222-5p	0.371847	0.0181468
ABI	hsa-mir-197_hsa-miR-197-3p	-0.371093	0.0184012
ABI	hsa-mir-3186_hsa-miR-3186-3p	-0.369218	0.0190469
ABI	hsa-mir-5090_hsa-miR-5090	0.367816	0.0195422
ABI	hsa-mir-1298_hsa-miR-1298-5p	0.366192	0.020129
ABI	hsa-mir-1288_hsa-miR-1288-3p	-0.365629	0.020336
ABI	hsa-mir-4437_hsa-miR-4437	0.365222	0.0204866
ABI	hsa-mir-30c-1_hsa-miR-30c-1-3p	-0.362989	0.0213302
ABI	hsa-mir-511_hsa-miR-511-3p	0.35771	0.02344
ABI	hsa-mir-450b_hsa-miR-450b-3p	-0.356942	0.023761
ABI	hsa-mir-211_hsa-miR-211-5p	0.350903	0.0264151
ABI	hsa-mir-4700_hsa-miR-4700-3p	-0.349759	0.0269442
ABI	hsa-mir-6838_hsa-miR-6838-3p	-0.349297	0.0271605
ABI	hsa-mir-6779_hsa-miR-6779-5p	-0.346953	0.0282802
ABI	hsa-mir-6895_hsa-miR-6895-5p	0.345733	0.0288779
ABI	hsa-mir-9-2_hsa-miR-9-5p	0.344425	0.0295301
ABI	hsa-mir-4716_hsa-miR-4716-5p	-0.34338	0.0300597
ABI	hsa-mir-6740_hsa-miR-6740-5p	-0.342329	0.0306009
ABI	hsa-mir-6818_hsa-miR-6818-3p	-0.34127	0.0311534
ABI	hsa-mir-5094_hsa-miR-5094	-0.334879	0.034668
ABI	hsa-mir-200c_hsa-miR-200c-3p	0.334625	0.0348145
ABI	hsa-mir-3617_hsa-miR-3617-5p	-0.333179	0.0356555
ABI	hsa-mir-4645_hsa-miR-4645-3p	0.332473	0.0360727
ABI	hsa-mir-1252_hsa-miR-1252-5p	0.331741	0.036509
ABI	hsa-mir-6769a_hsa-miR-6769a-5p	-0.330842	0.0370512
ABI	hsa-mir-624_hsa-miR-624-5p	-0.330101	0.0375023
ABI	hsa-mir-6892_hsa-miR-6892-3p	0.328459	0.038519
ABI	hsa-mir-4732_hsa-miR-4732-3p	-0.326622	0.0396831
ABI	hsa-mir-5000_hsa-miR-5000-3p	-0.325296	0.0405414
ABI	hsa-mir-6726_hsa-miR-6726-3p	0.325116	0.0406586
ABI	hsa-mir-301b_hsa-miR-301b	-0.324636	0.0409738
ABI	hsa-mir-15b_hsa-miR-15b-5p	-0.324542	0.0410359
ABI	hsa-mir-6801_hsa-miR-6801-3p	0.32414	0.0413013
ABI	hsa-mir-892b_hsa-miR-892b	-0.3223	0.0425352
ABI	hsa-mir-4677_hsa-miR-4677-5p	0.320755	0.043594
ABI	hsa-mir-4714_hsa-miR-4714-3p	-0.320368	0.0438625
ABI	hsa-mir-331_hsa-miR-331-3p	-0.320207	0.0439747
ABI	hsa-mir-548aq_hsa-miR-548aq-3p	-0.319359	0.0445692
ABI	hsa-mir-605_hsa-miR-605-3p	-0.318337	0.0452939
ABI	hsa-mir-3667_hsa-miR-3667-5p	-0.318228	0.0453719
ABI	hsa-mir-6770-3_hsa-miR-6770-5p	-0.31743	0.0459452
ABI	hsa-mir-4743_hsa-miR-4743-3p	0.316684	0.0464864
ABI	hsa-mir-5010_hsa-miR-5010-5p	-0.316626	0.0465291
ABI	hsa-mir-2681_hsa-miR-2681-5p	-0.315706	0.047204
ABI	hsa-mir-4632_hsa-miR-4632-5p	-0.314833	0.0478527
ABI	hsa-mir-9-2_hsa-miR-9-3p	0.313705	0.0487005
ABI	hsa-mir-200b_hsa-miR-200b-3p	0.31182	0.0501443
ABI	hsa-mir-339_hsa-miR-339-3p	0.311443	0.0504371
ABI	hsa-mir-450a-1_hsa-miR-450a-1-3p	-0.31088	0.0508772
ABI	hsa-mir-652_hsa-miR-652-5p	-0.309841	0.0516971
ABI	hsa-mir-449a_hsa-miR-449a	0.309087	0.0522987
ABI	hsa-mir-5008_hsa-miR-5008-5p	-0.308247	0.0529761
ABI	hsa-mir-936_hsa-miR-936	-0.306823	0.0541392
ABI	hsa-mir-4774_hsa-miR-4774-5p	-0.306748	0.054201
ABI	hsa-mir-6726_hsa-miR-6726-5p	-0.306048	0.0547816
ABI	hsa-mir-216a_hsa-miR-216a-5p	0.304035	0.0564765
ABI	hsa-mir-363_hsa-miR-363-5p	0.302962	0.0573976
ABI	hsa-mir-194-2_hsa-miR-194-3p	-0.302901	0.0574501
ABI	hsa-mir-4677_hsa-miR-4677-3p	0.299758	0.0602186
ABI	hsa-mir-378a_hsa-miR-378a-5p	0.297968	0.0618424
ABI	hsa-mir-1307_hsa-miR-1307-5p	-0.296366	0.0633246
ABI	hsa-mir-4455_hsa-miR-4455	-0.296002	0.0636651
ABI	hsa-mir-3621_hsa-miR-3621	-0.295886	0.0637741
ABI	hsa-mir-657_hsa-miR-657	-0.29525	0.0643736
ABI	hsa-mir-4432_hsa-miR-4432	0.295	0.06461
ABI	hsa-mir-6808_hsa-miR-6808-5p	0.295	0.06461
ABI	hsa-mir-632_hsa-miR-632	-0.293868	0.0656914
ABI	hsa-mir-1255b-1_hsa-miR-1255b-5p	-0.293426	0.0661178
ABI	hsa-mir-5699_hsa-miR-5699-5p	-0.293212	0.0663245
ABI	hsa-mir-3198-2_hsa-miR-3198	-0.293175	0.0663601
ABI	hsa-mir-3648_hsa-miR-3648	-0.293101	0.0664319
ABI	hsa-mir-676_hsa-miR-676-5p	-0.291535	0.0679652
ABI	hsa-mir-92a-2_hsa-miR-92a-2-5p	0.28938	0.0701195
ABI	hsa-mir-6840_hsa-miR-6840-3p	-0.288832	0.070677
ABI	hsa-mir-6815_hsa-miR-6815-3p	-0.287801	0.0717326
ABI	hsa-mir-3161_hsa-miR-3161	-0.286303	0.0732902
ABI	hsa-mir-4299_hsa-miR-4299	-0.286029	0.0735773
ABI	hsa-mir-6815_hsa-miR-6815-5p	-0.28515	0.0745061
ABI	hsa-mir-548f-5_hsa-miR-548f-3p	0.284347	0.0753627
ABI	hsa-mir-6739_hsa-miR-6739-3p	0.283238	0.076558
ABI	hsa-mir-6761_hsa-miR-6761-5p	0.282352	0.0775236
ABI	hsa-mir-4765_hsa-miR-4765	-0.282051	0.0778541
ABI	hsa-mir-6837_hsa-miR-6837-3p	-0.281664	0.0782802
ABI	hsa-mir-3121_hsa-miR-3121-3p	-0.280733	0.0793125
ABI	hsa-mir-4508_hsa-miR-4508	-0.280723	0.079324
ABI	hsa-mir-6500_hsa-miR-6500-3p	-0.280152	0.0799621
ABI	hsa-mir-4661_hsa-miR-4661-5p	0.279977	0.0801592
ABI	hsa-mir-6131_hsa-miR-6131	-0.279907	0.0802375
ABI	hsa-mir-6850_hsa-miR-6850-3p	-0.278351	0.082003
ABI	hsa-mir-3691_hsa-miR-3691-3p	0.278057	0.0823397
ABI	hsa-mir-584_hsa-miR-584-3p	-0.278042	0.0823572
ABI	hsa-mir-92b_hsa-miR-92b-3p	-0.27733	0.0831777
ABI	hsa-mir-3130-1_hsa-miR-3130-5p	-0.277142	0.083396
ABI	hsa-mir-3130-2_hsa-miR-3130-3p	-0.277142	0.083396
ABI	hsa-mir-4454_hsa-miR-4454	-0.276859	0.0837242
ABI	hsa-mir-3145_hsa-miR-3145-3p	0.276649	0.0839686
ABI	hsa-mir-548ap_hsa-miR-548ap-5p	0.276029	0.0846935
ABI	hsa-mir-548x-2_hsa-miR-548x-3p	0.275818	0.0849425
ABI	hsa-mir-30a_hsa-miR-30a-5p	-0.275728	0.0850473
ABI	hsa-mir-6730_hsa-miR-6730-3p	-0.275433	0.0853951
ABI	hsa-mir-3913-1_hsa-miR-3913-5p	-0.275351	0.085492
ABI	hsa-mir-3913-2_hsa-miR-3913-3p	-0.275351	0.085492
ABI	hsa-mir-422a_hsa-miR-422a	0.274719	0.0862419
ABI	hsa-mir-4796_hsa-miR-4796-3p	0.27466	0.0863119
ABI	hsa-mir-212_hsa-miR-212-5p	-0.273892	0.0872301
ABI	hsa-mir-7151_hsa-miR-7151-5p	0.273315	0.0879252
ABI	hsa-mir-4662a_hsa-miR-4662a-5p	-0.272242	0.0892293
ABI	hsa-mir-4662b_hsa-miR-4662b	-0.272242	0.0892293
ABI	hsa-mir-6810_hsa-miR-6810-3p	0.272104	0.0893973
ABI	hsa-mir-6788_hsa-miR-6788-5p	0.271924	0.089618
ABI	hsa-mir-6862-1_hsa-miR-6862-3p	0.271924	0.089618
ABI	hsa-mir-6128_hsa-miR-6128	0.271727	0.0898597
ABI	hsa-mir-6738_hsa-miR-6738-3p	-0.27073	0.0910905
ABI	hsa-mir-4421_hsa-miR-4421	-0.270477	0.0914054
ABI	hsa-mir-454_hsa-miR-454-3p	-0.270169	0.0917901
ABI	hsa-mir-4763_hsa-miR-4763-3p	-0.267789	0.0947987
ABI	hsa-mir-3912_hsa-miR-3912-3p	-0.26753	0.095131
ABI	hsa-mir-4511_hsa-miR-4511	-0.266696	0.0962061
ABI	hsa-mir-1234_hsa-miR-1234-3p	0.266467	0.0965027
ABI	hsa-mir-378b_hsa-miR-378b	-0.266154	0.09691
ABI	hsa-mir-9-3_hsa-miR-9-5p	0.266117	0.0969587
ABI	hsa-mir-6862-2_hsa-miR-6862-5p	-0.265315	0.0980073
ABI	hsa-mir-519b_hsa-miR-519b-3p	-0.265314	0.098009
ABI	hsa-mir-4461_hsa-miR-4461	0.264551	0.0990143
ABI	hsa-mir-3180-1_hsa-miR-3180-5p	0.264488	0.0990975
ABI	hsa-mir-550a-3_hsa-miR-550a-3-5p	-0.26382	0.0999854
ABI	hsa-mir-6513_hsa-miR-6513-3p	-0.263572	0.100316
ABI	hsa-mir-449b_hsa-miR-449b-3p	0.26342	0.10052
ABI	hsa-mir-590_hsa-miR-590-3p	0.26197	0.102476
ABI	hsa-mir-3911_hsa-miR-3911	0.261371	0.103292
ABI	hsa-mir-200c_hsa-miR-200c-5p	-0.26036	0.104682
ABI	hsa-mir-4533_hsa-miR-4533	-0.259877	0.105351
ABI	hsa-mir-6780a_hsa-miR-6780a-5p	0.259177	0.106325
ABI	hsa-mir-941-1_hsa-miR-941	-0.258201	0.107696
ABI	hsa-mir-9-1_hsa-miR-9-5p	0.258107	0.107829
ABI	hsa-mir-642a_hsa-miR-642a-3p	0.257353	0.108898
ABI	hsa-mir-642b_hsa-miR-642b-5p	0.257353	0.108898
ABI	hsa-mir-302a_hsa-miR-302a-3p	-0.25733	0.108931
ABI	hsa-mir-4750_hsa-miR-4750-3p	0.257205	0.109109
ABI	hsa-mir-638_hsa-miR-638	0.257205	0.109109
ABI	hsa-mir-6763_hsa-miR-6763-5p	-0.257118	0.109233
ABI	hsa-mir-490_hsa-miR-490-3p	-0.257002	0.109398
ABI	hsa-mir-891a_hsa-miR-891a-5p	0.255823	0.111092
ABI	hsa-mir-5706_hsa-miR-5706	-0.255512	0.111542
ABI	hsa-mir-4690_hsa-miR-4690-3p	-0.254834	0.112529
ABI	hsa-mir-107_hsa-miR-107	-0.25462	0.112841
ABI	hsa-mir-6782_hsa-miR-6782-5p	-0.254009	0.113737
ABI	hsa-mir-4747_hsa-miR-4747-3p	0.253624	0.114304
ABI	hsa-mir-548f-1_hsa-miR-548f-5p	0.253364	0.114689
ABI	hsa-mir-218-2_hsa-miR-218-5p	0.25312	0.11505
ABI	hsa-mir-642a_hsa-miR-642a-5p	0.253112	0.115062
ABI	hsa-mir-642b_hsa-miR-642b-3p	0.253112	0.115062
ABI	hsa-mir-548am_hsa-miR-548am-5p	0.252547	0.115903
ABI	hsa-mir-618_hsa-miR-618	-0.252453	0.116044
ABI	hsa-mir-1-1_hsa-miR-1	-0.252264	0.116326
ABI	hsa-mir-576_hsa-miR-576-5p	0.25217	0.116467
ABI	hsa-mir-1301_hsa-miR-1301-3p	-0.251793	0.117032
ABI	hsa-mir-5088_hsa-miR-5088-5p	-0.251592	0.117334
ABI	hsa-mir-6514_hsa-miR-6514-3p	0.251569	0.117369
ABI	hsa-mir-6791_hsa-miR-6791-3p	0.251485	0.117495
ABI	hsa-mir-215_hsa-miR-215-5p	0.251039	0.118169
ABI	hsa-mir-29a_hsa-miR-29a-5p	0.250945	0.118312
ABI	hsa-mir-4678_hsa-miR-4678	-0.250253	0.119364
ABI	hsa-mir-484_hsa-miR-484	-0.249814	0.120035
ABI	hsa-mir-330_hsa-miR-330-3p	-0.249531	0.120469
ABI	hsa-mir-4709_hsa-miR-4709-3p	-0.249361	0.12073
ABI	hsa-mir-520d_hsa-miR-520d-5p	0.249221	0.120945
ABI	hsa-mir-664a_hsa-miR-664a-5p	0.248683	0.121777
ABI	hsa-mir-941-4_hsa-miR-941	-0.248683	0.121777
ABI	hsa-mir-143_hsa-miR-143-5p	-0.248601	0.121905
ABI	hsa-mir-1273g_hsa-miR-1273g-3p	0.248506	0.122051
ABI	hsa-mir-570_hsa-miR-570-3p	0.248401	0.122215
ABI	hsa-mir-6758_hsa-miR-6758-5p	-0.248268	0.122421
ABI	hsa-mir-514a-2_hsa-miR-514a-5p	-0.246871	0.124607
ABI	hsa-mir-4743_hsa-miR-4743-5p	0.24677	0.124767
ABI	hsa-mir-7-1_hsa-miR-7-5p	0.246704	0.12487
ABI	hsa-mir-551b_hsa-miR-551b-3p	-0.246422	0.125317
ABI	hsa-mir-6508_hsa-miR-6508-3p	0.246353	0.125425
ABI	hsa-let-7f-1_hsa-let-7f-5p	0.246045	0.125914
ABI	hsa-mir-5197_hsa-miR-5197-5p	-0.245854	0.126217
ABI	hsa-mir-676_hsa-miR-676-3p	0.245378	0.126977
ABI	hsa-mir-7851_hsa-miR-7851-3p	-0.245217	0.127233
ABI	hsa-mir-4286_hsa-miR-4286	-0.245008	0.127568
ABI	hsa-mir-365a_hsa-miR-365a-5p	0.244948	0.127665
ABI	hsa-mir-548aj-2_hsa-miR-548aj-5p	0.244631	0.128174
ABI	hsa-mir-4712_hsa-miR-4712-3p	0.244508	0.128373
ABI	hsa-mir-6758_hsa-miR-6758-3p	-0.244124	0.128992
ABI	hsa-mir-6799_hsa-miR-6799-5p	0.243047	0.130742
ABI	hsa-mir-4521_hsa-miR-4521	0.242652	0.131387
ABI	hsa-mir-548x_hsa-miR-548x-5p	-0.242533	0.131584
ABI	hsa-mir-425_hsa-miR-425-5p	-0.242087	0.132317
ABI	hsa-mir-6511a-3_hsa-miR-6511a-3p	-0.242087	0.132317
ABI	hsa-mir-3622a_hsa-miR-3622a-3p	-0.242064	0.132354
ABI	hsa-mir-3622b_hsa-miR-3622b-5p	-0.242064	0.132354
ABI	hsa-mir-4459_hsa-miR-4459	0.242046	0.132383
ABI	hsa-mir-6729_hsa-miR-6729-5p	-0.241951	0.132541
ABI	hsa-mir-3615_hsa-miR-3615	-0.241804	0.132783
ABI	hsa-mir-6842_hsa-miR-6842-3p	-0.241768	0.132842
ABI	hsa-mir-636_hsa-miR-636	-0.241116	0.133923
ABI	hsa-mir-1227_hsa-miR-1227-3p	-0.240617	0.134756
ABI	hsa-mir-6870_hsa-miR-6870-3p	-0.240598	0.134787
ABI	hsa-mir-655_hsa-miR-655-5p	0.240331	0.135234
ABI	hsa-mir-1292_hsa-miR-1292-3p	-0.239937	0.135893
ABI	hsa-mir-548q_hsa-miR-548q	0.23992	0.135924
ABI	hsa-mir-4667_hsa-miR-4667-3p	0.239305	0.13696
ABI	hsa-mir-6878_hsa-miR-6878-3p	0.239112	0.137285
ABI	hsa-mir-133a-2_hsa-miR-133a-3p	-0.238506	0.138315
ABI	hsa-mir-548a-3_hsa-miR-548a-5p	-0.238318	0.138636
ABI	hsa-mir-548y_hsa-miR-548y	-0.238232	0.138782
ABI	hsa-mir-876_hsa-miR-876-5p	0.238223	0.138797
ABI	hsa-mir-4732_hsa-miR-4732-5p	-0.238092	0.13902
ABI	hsa-mir-4742_hsa-miR-4742-5p	-0.237658	0.139765
ABI	hsa-mir-29c_hsa-miR-29c-3p	-0.237564	0.139926
ABI	hsa-mir-873_hsa-miR-873-5p	0.237469	0.140088
ABI	hsa-mir-3065_hsa-miR-3065-3p	-0.237093	0.140737
ABI	hsa-mir-3184_hsa-miR-3184-3p	-0.237093	0.140737
ABI	hsa-mir-338_hsa-miR-338-5p	-0.237093	0.140737
ABI	hsa-mir-423_hsa-miR-423-5p	-0.237093	0.140737
ABI	hsa-let-7c_hsa-let-7c-5p	0.236527	0.141715
ABI	hsa-mir-3116-2_hsa-miR-3116	-0.23598	0.142665
ABI	hsa-mir-2277_hsa-miR-2277-3p	0.235642	0.143255
ABI	hsa-mir-6844_hsa-miR-6844	0.234498	0.145265
ABI	hsa-mir-4306_hsa-miR-4306	0.234273	0.145661
ABI	hsa-mir-1228_hsa-miR-1228-5p	-0.234011	0.146125
ABI	hsa-mir-5587_hsa-miR-5587-5p	-0.233698	0.146682
ABI	hsa-mir-5683_hsa-miR-5683	0.233605	0.146847
ABI	hsa-mir-7113_hsa-miR-7113-5p	-0.233436	0.147147
ABI	hsa-mir-6823_hsa-miR-6823-5p	-0.233199	0.14757
ABI	hsa-mir-6892_hsa-miR-6892-5p	-0.233121	0.14771
ABI	hsa-mir-23c_hsa-miR-23c	0.232519	0.14879
ABI	hsa-mir-3940_hsa-miR-3940-3p	0.232475	0.148868
ABI	hsa-mir-4747_hsa-miR-4747-5p	-0.230554	0.15235
ABI	hsa-mir-182_hsa-miR-182-5p	-0.230025	0.15332
ABI	hsa-mir-7853_hsa-miR-7853-5p	-0.229516	0.154257
ABI	hsa-mir-93_hsa-miR-93-3p	-0.22946	0.154361
ABI	hsa-mir-182_hsa-miR-182-3p	-0.229441	0.154396
ABI	hsa-mir-2276_hsa-miR-2276-3p	-0.228758	0.15566
ABI	hsa-mir-197_hsa-miR-197-5p	-0.228449	0.156234
ABI	hsa-mir-433_hsa-miR-433-5p	-0.228393	0.156339
ABI	hsa-mir-181b-2_hsa-miR-181b-5p	0.228329	0.156458
ABI	hsa-mir-3916_hsa-miR-3916	-0.228247	0.156611
ABI	hsa-mir-4684_hsa-miR-4684-3p	-0.228142	0.156807
ABI	hsa-mir-520b_hsa-miR-520b	-0.228142	0.156807
ABI	hsa-mir-5703_hsa-miR-5703	-0.228142	0.156807
ABI	hsa-mir-28_hsa-miR-28-3p	0.227858	0.157338
ABI	hsa-mir-133a-1_hsa-miR-133a-5p	-0.227635	0.157756
ABI	hsa-mir-4670_hsa-miR-4670-5p	0.227559	0.157898
ABI	hsa-mir-7848_hsa-miR-7848-3p	-0.227536	0.157942
ABI	hsa-mir-607_hsa-miR-607	0.226527	0.159842
ABI	hsa-mir-25_hsa-miR-25-3p	-0.22635	0.160178
ABI	hsa-mir-3157_hsa-miR-3157-5p	-0.225879	0.161074
ABI	hsa-mir-514a-3_hsa-miR-514a-5p	-0.225791	0.16124
ABI	hsa-mir-4999_hsa-miR-4999-5p	-0.225408	0.161972
ABI	hsa-mir-4723_hsa-miR-4723-5p	-0.225368	0.162048
ABI	hsa-mir-133b_hsa-miR-133b	-0.225277	0.162222
ABI	hsa-mir-5692c-2_hsa-miR-5692c	0.225213	0.162344
ABI	hsa-mir-181d_hsa-miR-181d-3p	0.225155	0.162456
ABI	hsa-mir-95_hsa-miR-95-3p	0.224936	0.162875
ABI	hsa-mir-30a_hsa-miR-30a-3p	-0.224654	0.163418
ABI	hsa-mir-4773-2_hsa-miR-4773	0.224509	0.163696
ABI	hsa-mir-6882_hsa-miR-6882-3p	0.224467	0.163777
ABI	hsa-mir-4706_hsa-miR-4706	-0.224328	0.164045
ABI	hsa-mir-130b_hsa-miR-130b-3p	-0.224277	0.164144
ABI	hsa-mir-186_hsa-miR-186-5p	0.223334	0.16597
ABI	hsa-mir-6813_hsa-miR-6813-5p	-0.222769	0.167073
ABI	hsa-mir-504_hsa-miR-504-5p	-0.222057	0.168469
ABI	hsa-mir-139_hsa-miR-139-3p	-0.222015	0.168551
ABI	hsa-mir-412_hsa-miR-412-3p	0.221851	0.168874
ABI	hsa-mir-146a_hsa-miR-146a-3p	-0.221827	0.168922
ABI	hsa-mir-4766_hsa-miR-4766-3p	-0.22175	0.169072
ABI	hsa-mir-5701-2_hsa-miR-5701	-0.221638	0.169294
ABI	hsa-mir-4663_hsa-miR-4663	-0.221531	0.169505
ABI	hsa-mir-6816_hsa-miR-6816-5p	-0.221221	0.170118
ABI	hsa-mir-1-2_hsa-miR-1	-0.22079	0.170973
ABI	hsa-mir-183_hsa-miR-183-5p	-0.220413	0.171723
ABI	hsa-mir-141_hsa-miR-141-5p	-0.220144	0.172261
ABI	hsa-mir-573_hsa-miR-573	0.219622	0.173305
ABI	hsa-mir-155_hsa-miR-155-5p	0.219565	0.17342
ABI	hsa-mir-548ax_hsa-miR-548ax	-0.219565	0.17342
ABI	hsa-mir-6781_hsa-miR-6781-3p	0.219313	0.173927
ABI	hsa-mir-4536-1_hsa-miR-4536-3p	0.219188	0.174178
ABI	hsa-mir-6865_hsa-miR-6865-3p	0.218868	0.174823
ABI	hsa-mir-1914_hsa-miR-1914-5p	0.218288	0.175999
ABI	hsa-mir-6756_hsa-miR-6756-3p	0.218288	0.175999
ABI	hsa-mir-4536-2_hsa-miR-4536-5p	0.217303	0.178004
ABI	hsa-mir-4639_hsa-miR-4639-3p	0.217269	0.178075
ABI	hsa-mir-875_hsa-miR-875-5p	0.217201	0.178214
ABI	hsa-mir-6783_hsa-miR-6783-5p	0.217077	0.178469
ABI	hsa-mir-6769b_hsa-miR-6769b-3p	-0.217021	0.178583
ABI	hsa-mir-6753_hsa-miR-6753-5p	0.216546	0.179559
ABI	hsa-mir-6769a_hsa-miR-6769a-3p	-0.216048	0.180585
ABI	hsa-mir-548al_hsa-miR-548al	-0.215915	0.180861
ABI	hsa-mir-548ar_hsa-miR-548ar-3p	0.215897	0.180898
ABI	hsa-mir-6768_hsa-miR-6768-3p	-0.215827	0.181042
ABI	hsa-mir-6859-1_hsa-miR-6859-5p	-0.21539	0.181948
ABI	hsa-mir-6802_hsa-miR-6802-3p	0.215324	0.182085
ABI	hsa-mir-5195_hsa-miR-5195-5p	0.215296	0.182144
ABI	hsa-mir-5585_hsa-miR-5585-5p	0.215265	0.182209
ABI	hsa-mir-4525_hsa-miR-4525	-0.214731	0.183322
ABI	hsa-mir-3655_hsa-miR-3655	0.214561	0.183676
ABI	hsa-mir-6884_hsa-miR-6884-3p	0.214561	0.183678
ABI	hsa-mir-6073_hsa-miR-6073	-0.214448	0.183914
ABI	hsa-mir-7106_hsa-miR-7106-5p	0.214276	0.184274
ABI	hsa-mir-132_hsa-miR-132-5p	0.213911	0.185041
ABI	hsa-mir-4524a_hsa-miR-4524a-3p	-0.212969	0.18703
ABI	hsa-mir-4524b_hsa-miR-4524b-5p	-0.212969	0.18703
ABI	hsa-mir-509-1_hsa-miR-509-5p	0.212749	0.187497
ABI	hsa-mir-6821_hsa-miR-6821-3p	0.21253	0.187962
ABI	hsa-mir-548ac_hsa-miR-548ac	-0.212026	0.189034
ABI	hsa-mir-6730_hsa-miR-6730-5p	0.21175	0.189626
ABI	hsa-mir-1207_hsa-miR-1207-3p	-0.211377	0.190423
ABI	hsa-mir-148a_hsa-miR-148a-3p	-0.210801	0.191663
ABI	hsa-mir-6877_hsa-miR-6877-5p	-0.210764	0.191743
ABI	hsa-mir-548f-4_hsa-miR-548f-3p	-0.210414	0.192499
ABI	hsa-mir-4705_hsa-miR-4705	0.210282	0.192785
ABI	hsa-mir-548ay_hsa-miR-548ay-3p	-0.210181	0.193003
ABI	hsa-mir-4417_hsa-miR-4417	-0.21007	0.193244
ABI	hsa-mir-4695_hsa-miR-4695-5p	-0.209912	0.193587
ABI	hsa-mir-6747_hsa-miR-6747-3p	-0.209199	0.195138
ABI	hsa-mir-4757_hsa-miR-4757-5p	-0.209021	0.195528
ABI	hsa-mir-3138_hsa-miR-3138	-0.208257	0.197204
ABI	hsa-mir-548o-2_hsa-miR-548o-5p	0.207597	0.198658
ABI	hsa-mir-3934_hsa-miR-3934-3p	0.207499	0.198876
ABI	hsa-mir-4436b-2_hsa-miR-4436b-3p	-0.207446	0.198992
ABI	hsa-mir-616_hsa-miR-616-3p	0.207354	0.199198
ABI	hsa-mir-345_hsa-miR-345-3p	0.20706	0.199849
ABI	hsa-mir-634_hsa-miR-634	0.20702	0.199938
ABI	hsa-mir-424_hsa-miR-424-5p	-0.206843	0.20033
ABI	hsa-mir-2116_hsa-miR-2116-5p	-0.206345	0.20144
ABI	hsa-mir-491_hsa-miR-491-3p	0.206184	0.201801
ABI	hsa-mir-4269_hsa-miR-4269	-0.205896	0.202444
ABI	hsa-mir-7111_hsa-miR-7111-3p	-0.204936	0.204604
ABI	hsa-mir-135b_hsa-miR-135b-5p	-0.20478	0.204957
ABI	hsa-mir-6885_hsa-miR-6885-3p	-0.20445	0.205703
ABI	hsa-mir-548i-4_hsa-miR-548i	-0.204059	0.20659
ABI	hsa-mir-2392_hsa-miR-2392	0.20339	0.208114
ABI	hsa-mir-185_hsa-miR-185-5p	-0.203357	0.20819
ABI	hsa-mir-30c-1_hsa-miR-30c-5p	-0.202886	0.209269
ABI	hsa-mir-3140_hsa-miR-3140-3p	-0.202759	0.209558
ABI	hsa-mir-6731_hsa-miR-6731-5p	-0.202735	0.209614
ABI	hsa-mir-3130-1_hsa-miR-3130-3p	-0.202509	0.210134
ABI	hsa-mir-3130-2_hsa-miR-3130-5p	-0.202509	0.210134
ABI	hsa-mir-7854_hsa-miR-7854-3p	-0.202509	0.210134
ABI	hsa-mir-214_hsa-miR-214-5p	-0.202132	0.211002
ABI	hsa-mir-3120_hsa-miR-3120-3p	-0.202132	0.211002
ABI	hsa-mir-6852_hsa-miR-6852-3p	-0.201726	0.21194
ABI	hsa-mir-3907_hsa-miR-3907	0.201706	0.211985
ABI	hsa-mir-4640_hsa-miR-4640-5p	-0.201448	0.212582
ABI	hsa-mir-32_hsa-miR-32-3p	0.201284	0.212964
ABI	hsa-mir-1179_hsa-miR-1179	-0.201095	0.213402
ABI	hsa-mir-196a-2_hsa-miR-196a-3p	-0.201074	0.213451
ABI	hsa-mir-4777_hsa-miR-4777-5p	-0.201074	0.213451
ABI	hsa-mir-658_hsa-miR-658	-0.201074	0.213451
ABI	hsa-mir-31_hsa-miR-31-5p	0.200718	0.214279
ABI	hsa-mir-106b_hsa-miR-106b-3p	-0.20053	0.214719
ABI	hsa-mir-3133_hsa-miR-3133	-0.20043	0.214951
ABI	hsa-mir-6761_hsa-miR-6761-3p	0.200348	0.215144
ABI	hsa-mir-4753_hsa-miR-4753-3p	0.200012	0.21593
ABI	hsa-mir-4802_hsa-miR-4802-3p	0.199927	0.21613
ABI	hsa-mir-6793_hsa-miR-6793-3p	-0.199869	0.216264
ABI	hsa-mir-16-2_hsa-miR-16-2-3p	-0.199682	0.216705
ABI	hsa-mir-124-1_hsa-miR-124-5p	0.199411	0.217342
ABI	hsa-mir-1226_hsa-miR-1226-3p	-0.199305	0.217592
ABI	hsa-mir-652_hsa-miR-652-3p	-0.198928	0.218481
ABI	hsa-mir-2110_hsa-miR-2110	-0.198834	0.218703
ABI	hsa-mir-367_hsa-miR-367-3p	-0.198676	0.219077
ABI	hsa-mir-671_hsa-miR-671-3p	-0.198551	0.219372
ABI	hsa-mir-6836_hsa-miR-6836-3p	0.198538	0.219403
ABI	hsa-mir-361_hsa-miR-361-5p	0.198174	0.220267
ABI	hsa-mir-888_hsa-miR-888-5p	-0.19808	0.220489
ABI	hsa-mir-100_hsa-miR-100-5p	-0.19808	0.220491
ABI	hsa-mir-551a_hsa-miR-551a	-0.197891	0.220939
ABI	hsa-mir-4298_hsa-miR-4298	0.197706	0.221379
ABI	hsa-mir-7844_hsa-miR-7844-5p	-0.196909	0.223285
ABI	hsa-let-7a-2_hsa-let-7a-2-3p	-0.196819	0.223502
ABI	hsa-mir-125a_hsa-miR-125a-3p	-0.196478	0.224322
ABI	hsa-mir-378i_hsa-miR-378i	0.196478	0.224322
ABI	hsa-mir-200a_hsa-miR-200a-3p	0.196289	0.224775
ABI	hsa-mir-941-3_hsa-miR-941	-0.196195	0.225002
ABI	hsa-mir-7706_hsa-miR-7706	-0.196168	0.225066
ABI	hsa-mir-6751_hsa-miR-6751-3p	0.196	0.225472
ABI	hsa-mir-513a-1_hsa-miR-513a-5p	-0.195893	0.22573
ABI	hsa-mir-4800_hsa-miR-4800-5p	0.195803	0.225949
ABI	hsa-mir-542_hsa-miR-542-3p	-0.19563	0.226368
ABI	hsa-mir-3617_hsa-miR-3617-3p	-0.195251	0.227285
ABI	hsa-mir-4688_hsa-miR-4688	-0.194998	0.2279
ABI	hsa-mir-6819_hsa-miR-6819-5p	0.194962	0.227988
ABI	hsa-mir-7110_hsa-miR-7110-3p	-0.194607	0.228852
ABI	hsa-mir-548l_hsa-miR-548l	-0.194449	0.229239
ABI	hsa-mir-4433_hsa-miR-4433-5p	0.194122	0.230038
ABI	hsa-mir-4433b_hsa-miR-4433b-3p	0.194122	0.230038
ABI	hsa-mir-548at_hsa-miR-548at-3p	0.193373	0.231875
ABI	hsa-mir-513b_hsa-miR-513b-5p	0.192442	0.234175
ABI	hsa-mir-5708_hsa-miR-5708	-0.192343	0.23442
ABI	hsa-mir-424_hsa-miR-424-3p	-0.192331	0.234448
ABI	hsa-mir-6796_hsa-miR-6796-3p	-0.192222	0.234719
ABI	hsa-mir-4518_hsa-miR-4518	-0.192002	0.235267
ABI	hsa-mir-6820_hsa-miR-6820-5p	0.191933	0.235436
ABI	hsa-mir-4474_hsa-miR-4474-3p	0.191893	0.235537
ABI	hsa-mir-943_hsa-miR-943	-0.191653	0.236134
ABI	hsa-mir-1225_hsa-miR-1225-5p	-0.191604	0.236258
ABI	hsa-mir-6803_hsa-miR-6803-3p	-0.191483	0.236557
ABI	hsa-mir-548o_hsa-miR-548o-3p	-0.191389	0.236793
ABI	hsa-mir-200a_hsa-miR-200a-5p	-0.190719	0.238469
ABI	hsa-mir-1908_hsa-miR-1908-5p	-0.190447	0.239153
ABI	hsa-mir-6511a-2_hsa-miR-6511a-5p	0.190088	0.240055
ABI	hsa-mir-5582_hsa-miR-5582-3p	-0.189976	0.240339
ABI	hsa-mir-3163_hsa-miR-3163	-0.189598	0.241291
ABI	hsa-mir-6715b_hsa-miR-6715b-3p	-0.189598	0.241291
ABI	hsa-mir-3613_hsa-miR-3613-5p	0.189316	0.242006
ABI	hsa-mir-489_hsa-miR-489-5p	0.189224	0.242238
ABI	hsa-mir-5687_hsa-miR-5687	-0.189224	0.242238
ABI	hsa-mir-365b_hsa-miR-365b-5p	0.189063	0.242648
ABI	hsa-mir-6762_hsa-miR-6762-5p	0.188754	0.243432
ABI	hsa-mir-7109_hsa-miR-7109-3p	0.188702	0.243564
ABI	hsa-mir-6780a_hsa-miR-6780a-3p	0.188659	0.243675
ABI	hsa-mir-4676_hsa-miR-4676-3p	-0.188562	0.24392
ABI	hsa-mir-6502_hsa-miR-6502-5p	-0.188338	0.244492
ABI	hsa-mir-375_hsa-miR-375	-0.188306	0.244574
ABI	hsa-mir-515-2_hsa-miR-515-5p	0.188119	0.245051
ABI	hsa-mir-6784_hsa-miR-6784-3p	0.188119	0.245051
ABI	hsa-mir-937_hsa-miR-937-5p	0.188119	0.245051
ABI	hsa-mir-22_hsa-miR-22-3p	-0.188091	0.245122
ABI	hsa-mir-4755_hsa-miR-4755-3p	-0.187726	0.246056
ABI	hsa-mir-3675_hsa-miR-3675-3p	0.187408	0.246872
ABI	hsa-mir-122_hsa-miR-122-5p	-0.187337	0.247053
ABI	hsa-mir-3591_hsa-miR-3591-3p	-0.187337	0.247053
ABI	hsa-mir-3622a_hsa-miR-3622a-5p	-0.187329	0.247075
ABI	hsa-mir-3622b_hsa-miR-3622b-3p	-0.187329	0.247075
ABI	hsa-mir-1305_hsa-miR-1305	0.186769	0.248515
ABI	hsa-mir-4779_hsa-miR-4779	-0.186614	0.248915
ABI	hsa-mir-3920_hsa-miR-3920	-0.186349	0.249601
ABI	hsa-mir-6851_hsa-miR-6851-3p	0.186347	0.249604
ABI	hsa-mir-6878_hsa-miR-6878-5p	-0.186231	0.249905
ABI	hsa-mir-3944_hsa-miR-3944-5p	-0.185954	0.250623
ABI	hsa-mir-4695_hsa-miR-4695-3p	-0.185829	0.250948
ABI	hsa-mir-6511a-4_hsa-miR-6511a-3p	-0.185735	0.251191
ABI	hsa-mir-641_hsa-miR-641	-0.185358	0.252172
ABI	hsa-mir-548b_hsa-miR-548b-5p	-0.185225	0.252517
ABI	hsa-mir-8072_hsa-miR-8072	0.184909	0.253343
ABI	hsa-mir-1912_hsa-miR-1912	0.184816	0.253587
ABI	hsa-mir-7155_hsa-miR-7155-5p	-0.184666	0.253977
ABI	hsa-mir-6502_hsa-miR-6502-3p	-0.184291	0.25496
ABI	hsa-mir-3146_hsa-miR-3146	-0.184192	0.255222
ABI	hsa-mir-4786_hsa-miR-4786-5p	-0.183537	0.256945
ABI	hsa-mir-1909_hsa-miR-1909-3p	-0.183423	0.257243
ABI	hsa-mir-508_hsa-miR-508-5p	0.183353	0.257428
ABI	hsa-mir-3149_hsa-miR-3149	0.183076	0.258162
ABI	hsa-mir-6890_hsa-miR-6890-5p	-0.183064	0.258194
ABI	hsa-mir-378a_hsa-miR-378a-3p	0.182531	0.259606
ABI	hsa-mir-129-1_hsa-miR-129-5p	0.18234	0.260113
ABI	hsa-mir-4716_hsa-miR-4716-3p	0.182339	0.260116
ABI	hsa-mir-30b_hsa-miR-30b-5p	0.182248	0.260357
ABI	hsa-mir-4797_hsa-miR-4797-5p	-0.182174	0.260555
ABI	hsa-mir-4762_hsa-miR-4762-5p	0.18174	0.261711
ABI	hsa-mir-4728_hsa-miR-4728-5p	0.181448	0.262493
ABI	hsa-mir-191_hsa-miR-191-5p	-0.181306	0.262872
ABI	hsa-mir-133a-1_hsa-miR-133a-3p	-0.181212	0.263124
ABI	hsa-mir-196a-2_hsa-miR-196a-5p	0.181212	0.263124
ABI	hsa-mir-3159_hsa-miR-3159	-0.18111	0.263397
ABI	hsa-mir-138-2_hsa-miR-138-2-3p	-0.1811	0.263424
ABI	hsa-mir-20a_hsa-miR-20a-3p	0.180929	0.263882
ABI	hsa-mir-509-1_hsa-miR-509-3p	0.180856	0.264079
ABI	hsa-mir-3180-3_hsa-miR-3180-3p	0.180711	0.264468
ABI	hsa-mir-3150a_hsa-miR-3150a-5p	-0.18068	0.264551
ABI	hsa-mir-3150b_hsa-miR-3150b-3p	-0.18068	0.264551
ABI	hsa-mir-6777_hsa-miR-6777-5p	-0.180288	0.265608
ABI	hsa-let-7i_hsa-let-7i-3p	-0.180175	0.265911
ABI	hsa-mir-26b_hsa-miR-26b-5p	0.180081	0.266165
ABI	hsa-mir-670_hsa-miR-670-3p	-0.180047	0.266258
ABI	hsa-mir-940_hsa-miR-940	-0.179987	0.26642
ABI	hsa-let-7f-2_hsa-let-7f-2-3p	0.17961	0.267439
ABI	hsa-mir-944_hsa-miR-944	0.179309	0.268256
ABI	hsa-mir-3619_hsa-miR-3619-5p	-0.178821	0.269581
ABI	hsa-mir-548ay_hsa-miR-548ay-5p	-0.178291	0.271027
ABI	hsa-mir-548av_hsa-miR-548av-5p	0.178152	0.271405
ABI	hsa-mir-489_hsa-miR-489-3p	-0.178102	0.271542
ABI	hsa-mir-6866_hsa-miR-6866-5p	-0.177502	0.273187
ABI	hsa-mir-6716_hsa-miR-6716-3p	-0.177475	0.273262
ABI	hsa-mir-664b_hsa-miR-664b-3p	0.17716	0.274128
ABI	hsa-mir-6764_hsa-miR-6764-3p	-0.177155	0.274142
ABI	hsa-mir-5189_hsa-miR-5189-3p	-0.177027	0.274495
ABI	hsa-mir-548ba_hsa-miR-548ba	0.176696	0.275406
ABI	hsa-mir-4484_hsa-miR-4484	-0.176594	0.275687
ABI	hsa-mir-548f-3_hsa-miR-548f-3p	-0.176594	0.275687
ABI	hsa-mir-454_hsa-miR-454-5p	-0.1765	0.275947
ABI	hsa-mir-5100_hsa-miR-5100	-0.176406	0.276208
ABI	hsa-mir-583_hsa-miR-583	-0.17632	0.276446
ABI	hsa-mir-6750_hsa-miR-6750-5p	0.176188	0.276811
ABI	hsa-mir-4325_hsa-miR-4325	0.175982	0.277383
ABI	hsa-mir-3610_hsa-miR-3610	0.175644	0.278322
ABI	hsa-mir-491_hsa-miR-491-5p	-0.175464	0.278822
ABI	hsa-mir-579_hsa-miR-579-3p	-0.174992	0.280136
ABI	hsa-mir-889_hsa-miR-889-5p	-0.174696	0.280964
ABI	hsa-mir-380_hsa-miR-380-5p	0.174354	0.281922
ABI	hsa-mir-1268a_hsa-miR-1268a	-0.174144	0.28251
ABI	hsa-mir-6858_hsa-miR-6858-3p	0.17406	0.282747
ABI	hsa-mir-506_hsa-miR-506-3p	0.173293	0.284905
ABI	hsa-mir-876_hsa-miR-876-3p	0.173108	0.285429
ABI	hsa-mir-1270-2_hsa-miR-1270	-0.172997	0.285741
ABI	hsa-mir-410_hsa-miR-410-5p	-0.172967	0.285827
ABI	hsa-mir-29b-2_hsa-miR-29b-3p	-0.172825	0.286229
ABI	hsa-mir-152_hsa-miR-152-3p	0.172637	0.286763
ABI	hsa-mir-592_hsa-miR-592	-0.172455	0.287277
ABI	hsa-mir-4735_hsa-miR-4735-3p	0.172135	0.288185
ABI	hsa-mir-6861_hsa-miR-6861-5p	-0.172075	0.288357
ABI	hsa-mir-4523_hsa-miR-4523	-0.171694	0.289442
ABI	hsa-mir-4785_hsa-miR-4785	-0.171561	0.289822
ABI	hsa-mir-3939_hsa-miR-3939	-0.171458	0.290117
ABI	hsa-mir-4451_hsa-miR-4451	0.171429	0.2902
ABI	hsa-mir-99a_hsa-miR-99a-5p	-0.171223	0.290787
ABI	hsa-mir-125b-2_hsa-miR-125b-2-3p	0.171113	0.291101
ABI	hsa-mir-503_hsa-miR-503-3p	-0.170724	0.292218
ABI	hsa-mir-1303_hsa-miR-1303	-0.170563	0.292678
ABI	hsa-mir-219a-2_hsa-miR-219a-2-3p	0.170281	0.29349
ABI	hsa-mir-219b_hsa-miR-219b-5p	0.170281	0.29349
ABI	hsa-mir-4513_hsa-miR-4513	0.170264	0.293537
ABI	hsa-mir-3688-1_hsa-miR-3688-5p	-0.170026	0.294223
ABI	hsa-mir-3688-2_hsa-miR-3688-3p	-0.170026	0.294223
ABI	hsa-mir-6789_hsa-miR-6789-5p	0.16994	0.294471
ABI	hsa-mir-3657_hsa-miR-3657	0.16981	0.294848
ABI	hsa-mir-3936_hsa-miR-3936	0.169641	0.295335
ABI	hsa-mir-6506_hsa-miR-6506-3p	0.169641	0.295335
ABI	hsa-mir-6884_hsa-miR-6884-5p	0.169641	0.295335
ABI	hsa-mir-146b_hsa-miR-146b-3p	0.169621	0.295392
ABI	hsa-mir-3139_hsa-miR-3139	-0.169463	0.29585
ABI	hsa-mir-6890_hsa-miR-6890-3p	-0.169173	0.296689
ABI	hsa-mir-6747_hsa-miR-6747-5p	-0.168768	0.297864
ABI	hsa-mir-6733_hsa-miR-6733-3p	-0.168723	0.297994
ABI	hsa-mir-185_hsa-miR-185-3p	-0.16849	0.298671
ABI	hsa-mir-6876_hsa-miR-6876-5p	-0.168215	0.299473
ABI	hsa-mir-1255b-2_hsa-miR-1255b-5p	-0.167965	0.300202
ABI	hsa-mir-3190_hsa-miR-3190-5p	0.167818	0.30063
ABI	hsa-mir-3191_hsa-miR-3191-3p	0.167818	0.30063
ABI	hsa-mir-548v_hsa-miR-548v	-0.167705	0.30096
ABI	hsa-mir-302d_hsa-miR-302d-3p	-0.16758	0.301327
ABI	hsa-mir-941-2_hsa-miR-941	-0.167509	0.301536
ABI	hsa-mir-548as_hsa-miR-548as-5p	0.167331	0.302056
ABI	hsa-mir-3155a_hsa-miR-3155a	0.167206	0.302421
ABI	hsa-mir-3132_hsa-miR-3132	0.167146	0.302598
ABI	hsa-mir-6786_hsa-miR-6786-5p	0.167146	0.302598
ABI	hsa-mir-4737_hsa-miR-4737	0.16711	0.302703
ABI	hsa-mir-548aj-2_hsa-miR-548aj-3p	0.16699	0.303057
ABI	hsa-mir-3923_hsa-miR-3923	-0.166956	0.303155
ABI	hsa-mir-548ag-2_hsa-miR-548ag	-0.166128	0.305595
ABI	hsa-mir-378h_hsa-miR-378h	0.166121	0.305616
ABI	hsa-mir-4762_hsa-miR-4762-3p	-0.165957	0.3061
ABI	hsa-mir-3179-1_hsa-miR-3179	-0.165594	0.307175
ABI	hsa-mir-361_hsa-miR-361-3p	0.165286	0.308086
ABI	hsa-mir-4674_hsa-miR-4674	-0.165275	0.30812
ABI	hsa-mir-4464_hsa-miR-4464	0.165147	0.308499
ABI	hsa-mir-4672_hsa-miR-4672	-0.164762	0.309645
ABI	hsa-mir-95_hsa-miR-95-5p	0.164759	0.309654
ABI	hsa-mir-6833_hsa-miR-6833-3p	0.164721	0.309767
ABI	hsa-mir-3652_hsa-miR-3652	-0.164635	0.310024
ABI	hsa-mir-196b_hsa-miR-196b-5p	-0.164627	0.310048
ABI	hsa-mir-517a_hsa-miR-517a-3p	-0.164335	0.310918
ABI	hsa-mir-140_hsa-miR-140-5p	-0.16425	0.311172
ABI	hsa-mir-4504_hsa-miR-4504	-0.164175	0.311395
ABI	hsa-mir-3157_hsa-miR-3157-3p	-0.164156	0.311454
ABI	hsa-mir-449c_hsa-miR-449c-3p	-0.164028	0.311836
ABI	hsa-mir-939_hsa-miR-939-3p	-0.163838	0.312403
ABI	hsa-mir-3651_hsa-miR-3651	0.163653	0.312957
ABI	hsa-mir-3065_hsa-miR-3065-5p	-0.16359	0.313146
ABI	hsa-mir-338_hsa-miR-338-3p	-0.16359	0.313146
ABI	hsa-mir-6821_hsa-miR-6821-5p	0.163397	0.313726
ABI	hsa-mir-4532_hsa-miR-4532	-0.163387	0.313755
ABI	hsa-mir-542_hsa-miR-542-5p	-0.163307	0.313995
ABI	hsa-mir-514a-2_hsa-miR-514a-3p	-0.163175	0.314393
ABI	hsa-mir-3619_hsa-miR-3619-3p	0.163122	0.314553
ABI	hsa-mir-3680-1_hsa-miR-3680-5p	-0.162841	0.315398
ABI	hsa-mir-33b_hsa-miR-33b-3p	-0.162836	0.315412
ABI	hsa-mir-494_hsa-miR-494-5p	0.162802	0.315515
ABI	hsa-mir-219a-2_hsa-miR-219a-5p	0.162648	0.31598
ABI	hsa-mir-219b_hsa-miR-219b-3p	0.162648	0.31598
ABI	hsa-mir-2467_hsa-miR-2467-5p	-0.162591	0.316152
ABI	hsa-mir-4473_hsa-miR-4473	0.162459	0.316549
ABI	hsa-mir-150_hsa-miR-150-5p	0.161894	0.318259
ABI	hsa-mir-3128_hsa-miR-3128	0.16169	0.318877
ABI	hsa-mir-24-1_hsa-miR-24-3p	-0.161328	0.319975
ABI	hsa-mir-3074_hsa-miR-3074-5p	-0.161328	0.319975
ABI	hsa-mir-6774_hsa-miR-6774-5p	0.16121	0.320334
ABI	hsa-mir-4671_hsa-miR-4671-3p	0.16115	0.320518
ABI	hsa-mir-7114_hsa-miR-7114-3p	0.160895	0.321293
ABI	hsa-mir-548aw_hsa-miR-548aw	-0.160669	0.321984
ABI	hsa-mir-6749_hsa-miR-6749-5p	-0.160249	0.323265
ABI	hsa-mir-31_hsa-miR-31-3p	0.160009	0.324
ABI	hsa-mir-1233-2_hsa-miR-1233-3p	-0.15989	0.324367
ABI	hsa-mir-30c-2_hsa-miR-30c-2-3p	-0.159307	0.326157
ABI	hsa-mir-184_hsa-miR-184	0.158858	0.327539
ABI	hsa-mir-323b_hsa-miR-323b-3p	-0.158744	0.327889
ABI	hsa-mir-5006_hsa-miR-5006-3p	0.158462	0.328763
ABI	hsa-mir-6723_hsa-miR-6723-5p	-0.158286	0.329306
ABI	hsa-mir-6879_hsa-miR-6879-3p	-0.158122	0.329813
ABI	hsa-mir-133a-2_hsa-miR-133a-5p	-0.157807	0.330791
ABI	hsa-mir-3679_hsa-miR-3679-5p	-0.157748	0.330975
ABI	hsa-mir-141_hsa-miR-141-3p	0.157653	0.331268
ABI	hsa-mir-3124_hsa-miR-3124-3p	0.157607	0.331413
ABI	hsa-mir-4787_hsa-miR-4787-5p	0.157506	0.331726
ABI	hsa-mir-6780b_hsa-miR-6780b-3p	-0.157336	0.332255
ABI	hsa-mir-1273d_hsa-miR-1273d	0.157028	0.333215
ABI	hsa-mir-1468_hsa-miR-1468-5p	0.156929	0.333523
ABI	hsa-mir-6807_hsa-miR-6807-5p	0.156834	0.33382
ABI	hsa-mir-3678_hsa-miR-3678-3p	-0.156524	0.334788
ABI	hsa-mir-718_hsa-miR-718	0.156445	0.335033
ABI	hsa-mir-450a-1_hsa-miR-450a-5p	-0.15624	0.335677
ABI	hsa-mir-5689_hsa-miR-5689	0.155763	0.337171
ABI	hsa-mir-195_hsa-miR-195-5p	0.155674	0.33745
ABI	hsa-mir-451b_hsa-miR-451b	-0.155171	0.339033
ABI	hsa-mir-2115_hsa-miR-2115-3p	-0.155116	0.339207
ABI	hsa-mir-103a-1_hsa-miR-103a-3p	-0.155109	0.339229
ABI	hsa-mir-103b-1_hsa-miR-103b	-0.155109	0.339229
ABI	hsa-mir-26a-1_hsa-miR-26a-1-3p	0.155015	0.339527
ABI	hsa-mir-509-3_hsa-miR-509-3p	0.154852	0.340039
ABI	hsa-mir-5695_hsa-miR-5695	-0.15466	0.340645
ABI	hsa-mir-5096_hsa-miR-5096	-0.15429	0.341818
ABI	hsa-mir-548ae-2_hsa-miR-548ae	-0.154188	0.34214
ABI	hsa-mir-5582_hsa-miR-5582-5p	0.154012	0.342698
ABI	hsa-mir-574_hsa-miR-574-3p	-0.153884	0.343104
ABI	hsa-mir-6501_hsa-miR-6501-5p	-0.153817	0.343316
ABI	hsa-mir-143_hsa-miR-143-3p	-0.153696	0.343703
ABI	hsa-mir-15a_hsa-miR-15a-3p	-0.153507	0.344302
ABI	hsa-mir-877_hsa-miR-877-5p	-0.153224	0.345202
ABI	hsa-mir-6511a-1_hsa-miR-6511a-3p	-0.15309	0.34563
ABI	hsa-mir-5010_hsa-miR-5010-3p	-0.152942	0.346104
ABI	hsa-mir-3116-1_hsa-miR-3116	-0.152876	0.346314
ABI	hsa-mir-181b-1_hsa-miR-181b-5p	0.152753	0.346705
ABI	hsa-mir-6778_hsa-miR-6778-3p	-0.152669	0.346975
ABI	hsa-mir-1299_hsa-miR-1299	-0.1525	0.347513
ABI	hsa-mir-6812_hsa-miR-6812-5p	0.152447	0.347684
ABI	hsa-mir-4651_hsa-miR-4651	-0.152099	0.348799
ABI	hsa-mir-151a_hsa-miR-151a-5p	-0.152094	0.348816
ABI	hsa-mir-181b-1_hsa-miR-181b-3p	0.152094	0.348816
ABI	hsa-mir-2467_hsa-miR-2467-3p	-0.151957	0.349255
ABI	hsa-mir-3682_hsa-miR-3682-3p	0.151052	0.352165
ABI	hsa-mir-548ah_hsa-miR-548ah-3p	-0.150867	0.352764
ABI	hsa-mir-4443_hsa-miR-4443	-0.150774	0.353062
ABI	hsa-mir-548aj-1_hsa-miR-548aj-3p	0.150672	0.353393
ABI	hsa-mir-193a_hsa-miR-193a-3p	-0.150492	0.353976
ABI	hsa-mir-6799_hsa-miR-6799-3p	-0.150492	0.353976
ABI	hsa-mir-6886_hsa-miR-6886-3p	0.150134	0.355134
ABI	hsa-mir-4797_hsa-miR-4797-3p	-0.149633	0.35676
ABI	hsa-mir-543_hsa-miR-543	0.149172	0.35826
ABI	hsa-mir-5088_hsa-miR-5088-3p	-0.148826	0.359388
ABI	hsa-mir-6793_hsa-miR-6793-5p	-0.148564	0.360246
ABI	hsa-mir-548h-5_hsa-miR-548h-5p	0.148404	0.360768
ABI	hsa-mir-4665_hsa-miR-4665-5p	-0.148337	0.360987
ABI	hsa-mir-3613_hsa-miR-3613-3p	-0.14819	0.36147
ABI	hsa-mir-605_hsa-miR-605-5p	-0.148096	0.361779
ABI	hsa-mir-548h-3_hsa-miR-548h-5p	0.148072	0.361855
ABI	hsa-mir-4493_hsa-miR-4493	-0.147953	0.362245
ABI	hsa-mir-4723_hsa-miR-4723-3p	0.147831	0.362648
ABI	hsa-mir-4787_hsa-miR-4787-3p	-0.147624	0.363327
ABI	hsa-mir-4724_hsa-miR-4724-3p	-0.147621	0.363336
ABI	hsa-mir-548i-1_hsa-miR-548i	-0.147507	0.363712
ABI	hsa-mir-548at_hsa-miR-548at-5p	0.14736	0.364195
ABI	hsa-mir-223_hsa-miR-223-5p	-0.146722	0.366298
ABI	hsa-mir-572_hsa-miR-572	-0.146686	0.366418
ABI	hsa-mir-5092_hsa-miR-5092	-0.146408	0.367337
ABI	hsa-mir-499a_hsa-miR-499a-3p	0.146345	0.367544
ABI	hsa-mir-146b_hsa-miR-146b-5p	0.146251	0.367856
ABI	hsa-mir-6889_hsa-miR-6889-5p	-0.146137	0.368232
ABI	hsa-mir-514a-1_hsa-miR-514a-3p	0.146088	0.368396
ABI	hsa-mir-579_hsa-miR-579-5p	-0.146063	0.36848
ABI	hsa-mir-4463_hsa-miR-4463	-0.145941	0.368883
ABI	hsa-mir-3064_hsa-miR-3064-3p	-0.145787	0.369395
ABI	hsa-mir-577_hsa-miR-577	0.145619	0.369953
ABI	hsa-mir-320d-2_hsa-miR-320d	0.145591	0.370044
ABI	hsa-mir-548d-1_hsa-miR-548d-3p	-0.145591	0.370044
ABI	hsa-mir-7847_hsa-miR-7847-3p	0.145591	0.370044
ABI	hsa-mir-4738_hsa-miR-4738-5p	-0.14551	0.370314
ABI	hsa-mir-212_hsa-miR-212-3p	0.145309	0.370984
ABI	hsa-mir-3129_hsa-miR-3129-5p	-0.145242	0.371207
ABI	hsa-mir-1976_hsa-miR-1976	-0.14512	0.371611
ABI	hsa-mir-1322_hsa-miR-1322	-0.144379	0.374085
ABI	hsa-mir-6721_hsa-miR-6721-5p	0.144178	0.374758
ABI	hsa-mir-500b_hsa-miR-500b-3p	-0.143478	0.377106
ABI	hsa-mir-6846_hsa-miR-6846-5p	0.143326	0.377615
ABI	hsa-mir-499b_hsa-miR-499b-5p	0.142953	0.378873
ABI	hsa-mir-10a_hsa-miR-10a-5p	-0.142576	0.380144
ABI	hsa-mir-6742_hsa-miR-6742-3p	0.142343	0.380932
ABI	hsa-mir-487a_hsa-miR-487a-5p	0.142238	0.381285
ABI	hsa-mir-3198-1_hsa-miR-3198	0.142111	0.381714
ABI	hsa-mir-4727_hsa-miR-4727-5p	0.142099	0.381757
ABI	hsa-mir-3136_hsa-miR-3136-3p	0.141627	0.383356
ABI	hsa-mir-509-3_hsa-miR-509-3-5p	-0.141521	0.383715
ABI	hsa-mir-627_hsa-miR-627-3p	-0.14088	0.385896
ABI	hsa-mir-29b-1_hsa-miR-29b-3p	-0.140691	0.386538
ABI	hsa-mir-6829_hsa-miR-6829-3p	0.14058	0.386917
ABI	hsa-mir-766_hsa-miR-766-5p	0.140409	0.387503
ABI	hsa-mir-3166_hsa-miR-3166	-0.140376	0.387614
ABI	hsa-mir-6800_hsa-miR-6800-3p	-0.140342	0.38773
ABI	hsa-mir-6798_hsa-miR-6798-3p	-0.140332	0.387763
ABI	hsa-mir-4758_hsa-miR-4758-3p	0.14029	0.387907
ABI	hsa-mir-5571_hsa-miR-5571-5p	-0.140084	0.388612
ABI	hsa-mir-514a-1_hsa-miR-514a-5p	0.139997	0.388911
ABI	hsa-mir-4284_hsa-miR-4284	-0.139964	0.389024
ABI	hsa-mir-155_hsa-miR-155-3p	0.139843	0.389436
ABI	hsa-mir-4254_hsa-miR-4254	-0.139704	0.389912
ABI	hsa-mir-6834_hsa-miR-6834-3p	0.139456	0.390763
ABI	hsa-mir-3145_hsa-miR-3145-5p	0.138921	0.392602
ABI	hsa-mir-191_hsa-miR-191-3p	-0.138807	0.392995
ABI	hsa-mir-500a_hsa-miR-500a-3p	0.138712	0.39332
ABI	hsa-mir-6742_hsa-miR-6742-5p	-0.138633	0.393594
ABI	hsa-mir-3184_hsa-miR-3184-5p	-0.138524	0.393969
ABI	hsa-mir-423_hsa-miR-423-3p	-0.138524	0.393969
ABI	hsa-mir-1292_hsa-miR-1292-5p	-0.13843	0.394294
ABI	hsa-mir-450a-2_hsa-miR-450a-5p	-0.13843	0.394294
ABI	hsa-mir-96_hsa-miR-96-3p	0.138083	0.395492
ABI	hsa-mir-3199-2_hsa-miR-3199	0.138047	0.395614
ABI	hsa-mir-190a_hsa-miR-190a-5p	-0.137676	0.396899
ABI	hsa-mir-708_hsa-miR-708-5p	-0.137299	0.398206
ABI	hsa-mir-7641-2_hsa-miR-7641	0.13711	0.39886
ABI	hsa-mir-5187_hsa-miR-5187-3p	0.137016	0.399187
ABI	hsa-mir-4433_hsa-miR-4433-3p	0.136922	0.399515
ABI	hsa-mir-4433b_hsa-miR-4433b-5p	0.136922	0.399515
ABI	hsa-mir-4633_hsa-miR-4633-3p	0.136783	0.399998
ABI	hsa-mir-4712_hsa-miR-4712-5p	0.136783	0.399998
ABI	hsa-mir-6888_hsa-miR-6888-3p	0.136732	0.400174
ABI	hsa-mir-6735_hsa-miR-6735-5p	0.13657	0.400738
ABI	hsa-let-7a-2_hsa-let-7a-5p	0.136545	0.400826
ABI	hsa-mir-548a-1_hsa-miR-548a-3p	-0.136451	0.401154
ABI	hsa-mir-3182_hsa-miR-3182	0.136074	0.402469
ABI	hsa-mir-340_hsa-miR-340-3p	-0.135885	0.403127
ABI	hsa-mir-3620_hsa-miR-3620-5p	0.135729	0.403672
ABI	hsa-mir-9-1_hsa-miR-9-3p	0.135414	0.404775
ABI	hsa-mir-1254-2_hsa-miR-1254	-0.135383	0.404883
ABI	hsa-mir-1254-1_hsa-miR-1254	-0.135242	0.405378
ABI	hsa-mir-3164_hsa-miR-3164	0.134604	0.407616
ABI	hsa-mir-1264_hsa-miR-1264	-0.134534	0.407863
ABI	hsa-mir-3140_hsa-miR-3140-5p	0.134393	0.408358
ABI	hsa-mir-506_hsa-miR-506-5p	-0.134337	0.408558
ABI	hsa-mir-934_hsa-miR-934	-0.134307	0.408663
ABI	hsa-mir-517b_hsa-miR-517b-3p	-0.134137	0.409263
ABI	hsa-mir-6842_hsa-miR-6842-5p	0.134116	0.409336
ABI	hsa-mir-548t_hsa-miR-548t-5p	-0.133972	0.409843
ABI	hsa-mir-550a-2_hsa-miR-550a-5p	-0.133743	0.410651
ABI	hsa-mir-550b-2_hsa-miR-550b-3p	-0.133743	0.410651
ABI	hsa-mir-374a_hsa-miR-374a-3p	0.133624	0.411073
ABI	hsa-mir-378g_hsa-miR-378g	0.133383	0.411925
ABI	hsa-mir-2681_hsa-miR-2681-3p	-0.133343	0.412066
ABI	hsa-mir-509-2_hsa-miR-509-5p	-0.133081	0.412992
ABI	hsa-mir-4539_hsa-miR-4539	-0.132968	0.413391
ABI	hsa-mir-28_hsa-miR-28-5p	0.132681	0.414409
ABI	hsa-let-7f-2_hsa-let-7f-5p	0.132493	0.415079
ABI	hsa-mir-4519_hsa-miR-4519	0.13245	0.415229
ABI	hsa-mir-4666b_hsa-miR-4666b	0.13245	0.415229
ABI	hsa-mir-4494_hsa-miR-4494	-0.13238	0.41548
ABI	hsa-mir-6785_hsa-miR-6785-3p	-0.13238	0.41548
ABI	hsa-let-7a-1_hsa-let-7a-5p	0.131833	0.417426
ABI	hsa-mir-29b-1_hsa-miR-29b-1-5p	0.131551	0.418434
ABI	hsa-mir-4530_hsa-miR-4530	0.131347	0.419161
ABI	hsa-mir-6770-2_hsa-miR-6770-3p	0.131347	0.419161
ABI	hsa-mir-1273a_hsa-miR-1273a	0.131094	0.420064
ABI	hsa-mir-874_hsa-miR-874-3p	-0.131011	0.420363
ABI	hsa-mir-651_hsa-miR-651-3p	0.130842	0.420967
ABI	hsa-mir-6787_hsa-miR-6787-3p	-0.130797	0.421129
ABI	hsa-mir-7110_hsa-miR-7110-5p	-0.130299	0.422912
ABI	hsa-mir-4491_hsa-miR-4491	-0.129768	0.424821
ABI	hsa-mir-532_hsa-miR-532-5p	-0.129195	0.426889
ABI	hsa-mir-933_hsa-miR-933	-0.1291	0.427229
ABI	hsa-mir-3173_hsa-miR-3173-5p	0.129006	0.427569
ABI	hsa-mir-548p_hsa-miR-548p	-0.128734	0.428552
ABI	hsa-mir-223_hsa-miR-223-3p	-0.128629	0.428932
ABI	hsa-mir-7704_hsa-miR-7704	-0.128629	0.428932
ABI	hsa-mir-3913-1_hsa-miR-3913-3p	-0.128501	0.429396
ABI	hsa-mir-3913-2_hsa-miR-3913-5p	-0.128501	0.429396
ABI	hsa-mir-1285-2_hsa-miR-1285-3p	-0.128441	0.429614
ABI	hsa-let-7d_hsa-let-7d-3p	-0.128347	0.429956
ABI	hsa-mir-4668_hsa-miR-4668-3p	-0.128022	0.431133
ABI	hsa-mir-580_hsa-miR-580-5p	-0.127887	0.431621
ABI	hsa-mir-181c_hsa-miR-181c-3p	-0.127875	0.431665
ABI	hsa-mir-1245b_hsa-miR-1245b-3p	-0.127255	0.43392
ABI	hsa-mir-144_hsa-miR-144-5p	-0.127216	0.434064
ABI	hsa-mir-671_hsa-miR-671-5p	0.127216	0.434064
ABI	hsa-mir-3180-3_hsa-miR-3180-5p	0.126959	0.434999
ABI	hsa-mir-7-3_hsa-miR-7-5p	0.12665	0.436126
ABI	hsa-mir-3174_hsa-miR-3174	0.126481	0.436744
ABI	hsa-mir-4789_hsa-miR-4789-5p	0.125964	0.438638
ABI	hsa-mir-548e_hsa-miR-548e-3p	-0.125897	0.438885
ABI	hsa-mir-204_hsa-miR-204-3p	-0.12567	0.439714
ABI	hsa-mir-6894_hsa-miR-6894-5p	0.125227	0.441341
ABI	hsa-mir-4429_hsa-miR-4429	-0.125048	0.441999
ABI	hsa-mir-6505_hsa-miR-6505-5p	0.124925	0.442452
ABI	hsa-mir-4754_hsa-miR-4754	-0.124825	0.442822
ABI	hsa-mir-4442_hsa-miR-4442	-0.12414	0.44535
ABI	hsa-mir-4664_hsa-miR-4664-5p	0.124023	0.445781
ABI	hsa-mir-181c_hsa-miR-181c-5p	-0.123918	0.44617
ABI	hsa-mir-3607_hsa-miR-3607-3p	0.123635	0.447217
ABI	hsa-mir-3202-1_hsa-miR-3202	0.123511	0.447676
ABI	hsa-let-7a-3_hsa-let-7a-5p	0.123446	0.447915
ABI	hsa-mir-5009_hsa-miR-5009-5p	-0.123249	0.448646
ABI	hsa-mir-5697_hsa-miR-5697	0.123112	0.449156
ABI	hsa-mir-4479_hsa-miR-4479	0.12285	0.450127
ABI	hsa-mir-17_hsa-miR-17-3p	0.122787	0.450363
ABI	hsa-mir-4662a_hsa-miR-4662a-3p	-0.122753	0.450488
ABI	hsa-mir-1237_hsa-miR-1237-3p	-0.122463	0.451569
ABI	hsa-mir-4423_hsa-miR-4423-5p	0.122454	0.451601
ABI	hsa-mir-3134_hsa-miR-3134	0.122286	0.452226
ABI	hsa-mir-130a_hsa-miR-130a-3p	-0.122221	0.452468
ABI	hsa-mir-26a-2_hsa-miR-26a-2-3p	0.122221	0.452468
ABI	hsa-mir-548ak_hsa-miR-548ak	0.122127	0.452819
ABI	hsa-mir-629_hsa-miR-629-5p	-0.121939	0.453522
ABI	hsa-mir-6511a-1_hsa-miR-6511a-5p	-0.121844	0.453876
ABI	hsa-mir-8064_hsa-miR-8064	-0.121688	0.454457
ABI	hsa-mir-1324_hsa-miR-1324	-0.121412	0.455489
ABI	hsa-mir-135a-2_hsa-miR-135a-5p	-0.121185	0.456339
ABI	hsa-mir-4722_hsa-miR-4722-5p	-0.121185	0.45634
ABI	hsa-mir-4659a_hsa-miR-4659a-3p	-0.120642	0.458374
ABI	hsa-mir-4659b_hsa-miR-4659b-5p	-0.120642	0.458374
ABI	hsa-mir-26b_hsa-miR-26b-3p	0.120525	0.458813
ABI	hsa-mir-3909_hsa-miR-3909	-0.120337	0.459521
ABI	hsa-mir-1296_hsa-miR-1296-5p	-0.120242	0.459875
ABI	hsa-mir-552_hsa-miR-552-5p	0.120196	0.460048
ABI	hsa-mir-2278_hsa-miR-2278	-0.120148	0.460229
ABI	hsa-mir-3609_hsa-miR-3609	0.120054	0.460584
ABI	hsa-mir-4505_hsa-miR-4505	0.119901	0.461159
ABI	hsa-mir-3614_hsa-miR-3614-3p	-0.11973	0.461804
ABI	hsa-mir-382_hsa-miR-382-3p	0.119677	0.462003
ABI	hsa-mir-544b_hsa-miR-544b	0.11916	0.463955
ABI	hsa-mir-548ar_hsa-miR-548ar-5p	0.119134	0.464052
ABI	hsa-mir-4709_hsa-miR-4709-5p	-0.119044	0.464391
ABI	hsa-mir-548h-4_hsa-miR-548h-5p	-0.119039	0.46441
ABI	hsa-mir-33b_hsa-miR-33b-5p	-0.119017	0.464493
ABI	hsa-mir-3653_hsa-miR-3653	0.119017	0.464493
ABI	hsa-mir-320e_hsa-miR-320e	0.118994	0.464583
ABI	hsa-mir-20a_hsa-miR-20a-5p	0.118735	0.465562
ABI	hsa-mir-6873_hsa-miR-6873-3p	0.118556	0.466239
ABI	hsa-mir-1909_hsa-miR-1909-5p	0.118499	0.466454
ABI	hsa-mir-3917_hsa-miR-3917	0.118445	0.466658
ABI	hsa-mir-3938_hsa-miR-3938	0.118445	0.466658
ABI	hsa-mir-4501_hsa-miR-4501	0.118445	0.466658
ABI	hsa-mir-5196_hsa-miR-5196-5p	0.118445	0.466658
ABI	hsa-mir-6124_hsa-miR-6124	0.118445	0.466658
ABI	hsa-mir-6720_hsa-miR-6720-3p	0.118445	0.466658
ABI	hsa-mir-6776_hsa-miR-6776-5p	0.118445	0.466658
ABI	hsa-mir-301a_hsa-miR-301a-3p	-0.118264	0.467347
ABI	hsa-mir-324_hsa-miR-324-3p	-0.118264	0.467347
ABI	hsa-mir-6766_hsa-miR-6766-3p	0.118191	0.46762
ABI	hsa-mir-6759_hsa-miR-6759-5p	0.118091	0.468001
ABI	hsa-mir-181a-2_hsa-miR-181a-2-3p	0.117792	0.469135
ABI	hsa-mir-103a-2_hsa-miR-103a-3p	-0.117698	0.469493
ABI	hsa-mir-103b-2_hsa-miR-103b	-0.117698	0.469493
ABI	hsa-mir-3186_hsa-miR-3186-5p	-0.117626	0.469768
ABI	hsa-mir-4647_hsa-miR-4647	-0.117626	0.469768
ABI	hsa-mir-643_hsa-miR-643	0.117321	0.470927
ABI	hsa-mir-510_hsa-miR-510-5p	-0.116961	0.472301
ABI	hsa-mir-153-2_hsa-miR-153-3p	-0.11685	0.472723
ABI	hsa-mir-195_hsa-miR-195-3p	-0.116668	0.473416
ABI	hsa-mir-548ag-1_hsa-miR-548ag	0.116631	0.473558
ABI	hsa-mir-598_hsa-miR-598-3p	-0.116567	0.473802
ABI	hsa-mir-4632_hsa-miR-4632-3p	-0.116476	0.474151
ABI	hsa-mir-27b_hsa-miR-27b-5p	-0.116379	0.474522
ABI	hsa-mir-432_hsa-miR-432-5p	0.11619	0.475243
ABI	hsa-mir-30c-2_hsa-miR-30c-5p	-0.116096	0.475604
ABI	hsa-mir-549a_hsa-miR-549a	0.115919	0.476281
ABI	hsa-mir-7705_hsa-miR-7705	0.115868	0.476478
ABI	hsa-mir-6889_hsa-miR-6889-3p	-0.115811	0.476696
ABI	hsa-mir-1245a_hsa-miR-1245a	0.115776	0.476829
ABI	hsa-mir-1245b_hsa-miR-1245b-5p	0.115776	0.476829
ABI	hsa-mir-106b_hsa-miR-106b-5p	-0.115719	0.477047
ABI	hsa-mir-500a_hsa-miR-500a-5p	0.115719	0.477047
ABI	hsa-mir-501_hsa-miR-501-5p	0.115719	0.477047
ABI	hsa-mir-4724_hsa-miR-4724-5p	0.115548	0.477702
ABI	hsa-mir-6823_hsa-miR-6823-3p	-0.115533	0.477761
ABI	hsa-mir-3944_hsa-miR-3944-3p	-0.115467	0.478016
ABI	hsa-mir-222_hsa-miR-222-3p	-0.115437	0.478132
ABI	hsa-mir-342_hsa-miR-342-5p	0.115437	0.478132
ABI	hsa-mir-6729_hsa-miR-6729-3p	-0.115181	0.479113
ABI	hsa-mir-3115_hsa-miR-3115	0.115123	0.479336
ABI	hsa-mir-6825_hsa-miR-6825-5p	-0.114794	0.4806
ABI	hsa-mir-409_hsa-miR-409-5p	0.114777	0.480667
ABI	hsa-mir-3121_hsa-miR-3121-5p	0.114464	0.481871
ABI	hsa-mir-7114_hsa-miR-7114-5p	0.113443	0.485815
ABI	hsa-mir-6868_hsa-miR-6868-3p	0.113293	0.486394
ABI	hsa-mir-6737_hsa-miR-6737-3p	-0.113039	0.487378
ABI	hsa-mir-1237_hsa-miR-1237-5p	-0.112829	0.488193
ABI	hsa-mir-4497_hsa-miR-4497	-0.112732	0.488573
ABI	hsa-mir-4482_hsa-miR-4482-3p	0.112695	0.488716
ABI	hsa-mir-4436b-1_hsa-miR-4436b-3p	0.11266	0.488849
ABI	hsa-mir-4507_hsa-miR-4507	-0.112645	0.488909
ABI	hsa-mir-6859-3_hsa-miR-6859-3p	-0.112645	0.488909
ABI	hsa-let-7f-1_hsa-let-7f-1-3p	0.11261	0.489046
ABI	hsa-mir-26a-1_hsa-miR-26a-5p	0.11261	0.489046
ABI	hsa-mir-193a_hsa-miR-193a-5p	-0.112515	0.489412
ABI	hsa-mir-6511a-2_hsa-miR-6511a-3p	-0.112515	0.489412
ABI	hsa-mir-1302-10_hsa-miR-1302	0.112438	0.489711
ABI	hsa-mir-6748_hsa-miR-6748-5p	-0.112403	0.489849
ABI	hsa-mir-4739_hsa-miR-4739	-0.112209	0.490602
ABI	hsa-mir-381_hsa-miR-381-5p	0.112191	0.490674
ABI	hsa-mir-4804_hsa-miR-4804-3p	0.111784	0.492258
ABI	hsa-mir-548g_hsa-miR-548g-5p	0.111578	0.49306
ABI	hsa-mir-25_hsa-miR-25-5p	0.111311	0.494102
ABI	hsa-mir-6883_hsa-miR-6883-3p	-0.1113	0.494143
ABI	hsa-mir-1229_hsa-miR-1229-3p	-0.111196	0.494551
ABI	hsa-mir-3162_hsa-miR-3162-3p	-0.111124	0.494832
ABI	hsa-mir-7106_hsa-miR-7106-3p	0.110871	0.495821
ABI	hsa-mir-5690_hsa-miR-5690	0.110819	0.496025
ABI	hsa-mir-3194_hsa-miR-3194-3p	0.110348	0.49787
ABI	hsa-mir-548an_hsa-miR-548an	0.110245	0.498274
ABI	hsa-mir-5584_hsa-miR-5584-3p	0.110183	0.498516
ABI	hsa-mir-1250_hsa-miR-1250-3p	0.110109	0.498805
ABI	hsa-mir-502_hsa-miR-502-3p	0.110065	0.498978
ABI	hsa-mir-3941_hsa-miR-3941	0.109941	0.499466
ABI	hsa-mir-3200_hsa-miR-3200-5p	-0.109852	0.499815
ABI	hsa-mir-6885_hsa-miR-6885-5p	-0.109598	0.500812
ABI	hsa-mir-23b_hsa-miR-23b-3p	-0.109406	0.50157
ABI	hsa-mir-590_hsa-miR-590-5p	0.109217	0.502312
ABI	hsa-mir-487b_hsa-miR-487b-5p	0.109169	0.502499
ABI	hsa-mir-6875_hsa-miR-6875-3p	-0.109019	0.503091
ABI	hsa-mir-548z_hsa-miR-548z	0.108934	0.503425
ABI	hsa-mir-214_hsa-miR-214-3p	0.108798	0.503962
ABI	hsa-mir-3120_hsa-miR-3120-5p	0.108798	0.503962
ABI	hsa-mir-548as_hsa-miR-548as-3p	-0.108369	0.505656
ABI	hsa-mir-1185-2_hsa-miR-1185-5p	-0.108327	0.505822
ABI	hsa-mir-4731_hsa-miR-4731-5p	0.108312	0.50588
ABI	hsa-mir-1285-1_hsa-miR-1285-5p	0.108181	0.506401
ABI	hsa-mir-548d-2_hsa-miR-548d-5p	-0.108181	0.506401
ABI	hsa-mir-93_hsa-miR-93-5p	-0.108181	0.506401
ABI	hsa-mir-5189_hsa-miR-5189-5p	-0.108043	0.506946
ABI	hsa-mir-625_hsa-miR-625-5p	0.107898	0.507519
ABI	hsa-mir-769_hsa-miR-769-5p	0.107804	0.507892
ABI	hsa-mir-744_hsa-miR-744-5p	-0.107709	0.508265
ABI	hsa-mir-378d-1_hsa-miR-378d	-0.107521	0.509012
ABI	hsa-mir-4512_hsa-miR-4512	-0.107483	0.509161
ABI	hsa-mir-296_hsa-miR-296-5p	-0.107332	0.509759
ABI	hsa-mir-6876_hsa-miR-6876-3p	-0.107155	0.510465
ABI	hsa-mir-34c_hsa-miR-34c-5p	0.107102	0.510674
ABI	hsa-mir-6733_hsa-miR-6733-5p	0.106771	0.51199
ABI	hsa-mir-4423_hsa-miR-4423-3p	0.106673	0.512379
ABI	hsa-mir-1273f_hsa-miR-1273f	-0.106668	0.512397
ABI	hsa-mir-3689a_hsa-miR-3689a-5p	-0.106524	0.512969
ABI	hsa-mir-1539_hsa-miR-1539	-0.106127	0.514551
ABI	hsa-mir-450a-2_hsa-miR-450a-2-3p	-0.10573	0.516133
ABI	hsa-mir-6824_hsa-miR-6824-5p	-0.105694	0.516279
ABI	hsa-mir-342_hsa-miR-342-3p	0.105542	0.516886
ABI	hsa-mir-7852_hsa-miR-7852-3p	-0.1055	0.517053
ABI	hsa-mir-452_hsa-miR-452-5p	0.105448	0.517262
ABI	hsa-mir-3910-1_hsa-miR-3910	-0.105445	0.517274
ABI	hsa-mir-92b_hsa-miR-92b-5p	-0.104996	0.519067
ABI	hsa-mir-4488_hsa-miR-4488	-0.104932	0.519326
ABI	hsa-mir-3912_hsa-miR-3912-5p	0.104887	0.519504
ABI	hsa-mir-6770-1_hsa-miR-6770-5p	-0.104744	0.520079
ABI	hsa-mir-7849_hsa-miR-7849-3p	0.104744	0.520079
ABI	hsa-mir-1910_hsa-miR-1910-3p	0.10453	0.520935
ABI	hsa-mir-5586_hsa-miR-5586-3p	-0.104411	0.521412
ABI	hsa-mir-7977_hsa-miR-7977	-0.104317	0.52179
ABI	hsa-mir-6087_hsa-miR-6087	-0.104128	0.522546
ABI	hsa-mir-139_hsa-miR-139-5p	-0.103752	0.524061
ABI	hsa-mir-6734_hsa-miR-6734-5p	0.103709	0.524231
ABI	hsa-mir-193b_hsa-miR-193b-5p	0.10366	0.524428
ABI	hsa-mir-938_hsa-miR-938	0.103544	0.524895
ABI	hsa-mir-6777_hsa-miR-6777-3p	-0.10344	0.525317
ABI	hsa-mir-320c-1_hsa-miR-320c	0.10328	0.525958
ABI	hsa-mir-3678_hsa-miR-3678-5p	-0.103224	0.526184
ABI	hsa-mir-483_hsa-miR-483-3p	-0.103102	0.526675
ABI	hsa-mir-548b_hsa-miR-548b-3p	-0.103092	0.526717
ABI	hsa-mir-144_hsa-miR-144-3p	-0.102903	0.527477
ABI	hsa-mir-6886_hsa-miR-6886-5p	0.102833	0.527763
ABI	hsa-mir-4636_hsa-miR-4636	0.102813	0.527841
ABI	hsa-mir-1277_hsa-miR-1277-5p	0.102809	0.527857
ABI	hsa-mir-6832_hsa-miR-6832-3p	0.102688	0.528345
ABI	hsa-mir-221_hsa-miR-221-5p	0.102621	0.528618
ABI	hsa-mir-1233-1_hsa-miR-1233-3p	0.102536	0.528962
ABI	hsa-mir-624_hsa-miR-624-3p	-0.102526	0.528999
ABI	hsa-mir-3691_hsa-miR-3691-5p	-0.102287	0.529965
ABI	hsa-mir-16-1_hsa-miR-16-1-3p	-0.102244	0.530142
ABI	hsa-mir-339_hsa-miR-339-5p	0.101961	0.531285
ABI	hsa-mir-6819_hsa-miR-6819-3p	-0.101437	0.533408
ABI	hsa-mir-369_hsa-miR-369-3p	0.101301	0.533959
ABI	hsa-mir-4324_hsa-miR-4324	-0.10099	0.535225
ABI	hsa-mir-708_hsa-miR-708-3p	-0.100775	0.536096
ABI	hsa-mir-1273h_hsa-miR-1273h-5p	-0.100359	0.53779
ABI	hsa-mir-466_hsa-miR-466	0.100299	0.538036
ABI	hsa-mir-6783_hsa-miR-6783-3p	0.100246	0.538251
ABI	hsa-mir-1285-1_hsa-miR-1285-3p	-0.100076	0.538942
ABI	hsa-mir-4524a_hsa-miR-4524a-5p	0.099849	0.539869
ABI	hsa-mir-4524b_hsa-miR-4524b-3p	0.099849	0.539869
ABI	hsa-mir-548i-2_hsa-miR-548i	0.0995971	0.540898
ABI	hsa-mir-4466_hsa-miR-4466	-0.0994259	0.541597
ABI	hsa-mir-485_hsa-miR-485-5p	-0.0991527	0.542714
ABI	hsa-mir-196a-1_hsa-miR-196a-5p	0.0991341	0.54279
ABI	hsa-mir-1291_hsa-miR-1291	0.0990386	0.543181
ABI	hsa-mir-4769_hsa-miR-4769-3p	-0.098907	0.543719
ABI	hsa-mir-323a_hsa-miR-323a-5p	0.0987483	0.544369
ABI	hsa-mir-371a_hsa-miR-371a-5p	-0.0986629	0.544719
ABI	hsa-mir-371b_hsa-miR-371b-3p	-0.0986629	0.544719
ABI	hsa-mir-6856_hsa-miR-6856-3p	0.0985573	0.545151
ABI	hsa-mir-187_hsa-miR-187-5p	-0.0979404	0.547683
ABI	hsa-mir-33a_hsa-miR-33a-5p	-0.097909	0.547812
ABI	hsa-mir-124-3_hsa-miR-124-5p	0.0979033	0.547836
ABI	hsa-let-7b_hsa-let-7b-3p	-0.0977206	0.548586
ABI	hsa-mir-1178_hsa-miR-1178-3p	-0.0975431	0.549316
ABI	hsa-mir-1302-8_hsa-miR-1302	-0.0971692	0.550855
ABI	hsa-mir-4436a_hsa-miR-4436a	-0.0971692	0.550855
ABI	hsa-mir-548x_hsa-miR-548x-3p	-0.0971692	0.550855
ABI	hsa-mir-935_hsa-miR-935	0.0968903	0.552005
ABI	hsa-mir-602_hsa-miR-602	-0.0967352	0.552644
ABI	hsa-mir-4655_hsa-miR-4655-5p	0.0965895	0.553246
ABI	hsa-mir-7850_hsa-miR-7850-5p	0.0965288	0.553496
ABI	hsa-mir-10b_hsa-miR-10b-5p	0.0964955	0.553634
ABI	hsa-mir-6732_hsa-miR-6732-5p	-0.0962976	0.554451
ABI	hsa-mir-6779_hsa-miR-6779-3p	-0.0962651	0.554585
ABI	hsa-mir-216b_hsa-miR-216b-5p	0.09604	0.555516
ABI	hsa-mir-328_hsa-miR-328-5p	-0.0955017	0.557745
ABI	hsa-mir-5000_hsa-miR-5000-5p	0.095304	0.558564
ABI	hsa-mir-34b_hsa-miR-34b-3p	0.0952488	0.558793
ABI	hsa-mir-548h-4_hsa-miR-548h-3p	0.095082	0.559484
ABI	hsa-mir-7843_hsa-miR-7843-5p	0.0947688	0.560785
ABI	hsa-mir-138-1_hsa-miR-138-1-3p	0.0947306	0.560943
ABI	hsa-mir-199a-1_hsa-miR-199a-5p	-0.0947051	0.56105
ABI	hsa-mir-153-2_hsa-miR-153-5p	0.0946503	0.561277
ABI	hsa-mir-6827_hsa-miR-6827-5p	0.0945665	0.561625
ABI	hsa-mir-1229_hsa-miR-1229-5p	0.0945634	0.561638
ABI	hsa-mir-4701_hsa-miR-4701-3p	-0.0944598	0.562069
ABI	hsa-mir-3181_hsa-miR-3181	0.094381	0.562397
ABI	hsa-mir-6859-2_hsa-miR-6859-5p	-0.0942071	0.56312
ABI	hsa-let-7g_hsa-let-7g-3p	0.0940454	0.563793
ABI	hsa-mir-103a-2_hsa-miR-103a-2-5p	-0.0937627	0.564971
ABI	hsa-mir-4419b_hsa-miR-4419b	-0.0936643	0.565381
ABI	hsa-mir-6859-2_hsa-miR-6859-3p	-0.0936643	0.565381
ABI	hsa-mir-330_hsa-miR-330-5p	-0.0935743	0.565757
ABI	hsa-mir-6762_hsa-miR-6762-3p	0.0934745	0.566173
ABI	hsa-mir-6741_hsa-miR-6741-3p	0.0932148	0.567257
ABI	hsa-mir-3918_hsa-miR-3918	-0.0929817	0.568231
ABI	hsa-mir-4656_hsa-miR-4656	0.0929346	0.568428
ABI	hsa-mir-6755_hsa-miR-6755-3p	0.0929144	0.568512
ABI	hsa-mir-132_hsa-miR-132-3p	0.0928204	0.568905
ABI	hsa-mir-6505_hsa-miR-6505-3p	0.0927605	0.569156
ABI	hsa-mir-331_hsa-miR-331-5p	-0.0926319	0.569694
ABI	hsa-mir-511_hsa-miR-511-5p	-0.0924552	0.570433
ABI	hsa-mir-335_hsa-miR-335-5p	-0.0924435	0.570482
ABI	hsa-mir-320b-1_hsa-miR-320b	0.092255	0.571272
ABI	hsa-mir-4646_hsa-miR-4646-3p	-0.0921781	0.571594
ABI	hsa-mir-4457_hsa-miR-4457	0.0920562	0.572105
ABI	hsa-mir-5196_hsa-miR-5196-3p	0.0919212	0.572671
ABI	hsa-mir-32_hsa-miR-32-5p	0.0917838	0.573247
ABI	hsa-mir-1275_hsa-miR-1275	0.0915011	0.574434
ABI	hsa-mir-4707_hsa-miR-4707-3p	-0.0914519	0.574641
ABI	hsa-mir-4781_hsa-miR-4781-3p	-0.091448	0.574657
ABI	hsa-mir-651_hsa-miR-651-5p	-0.0914069	0.57483
ABI	hsa-mir-1302-6_hsa-miR-1302	-0.0911886	0.575747
ABI	hsa-mir-324_hsa-miR-324-5p	-0.0911242	0.576018
ABI	hsa-mir-4687_hsa-miR-4687-5p	0.0911155	0.576055
ABI	hsa-mir-3667_hsa-miR-3667-3p	-0.09103	0.576414
ABI	hsa-mir-505_hsa-miR-505-5p	0.09103	0.576414
ABI	hsa-mir-490_hsa-miR-490-5p	-0.0908833	0.577031
ABI	hsa-mir-744_hsa-miR-744-3p	-0.0907473	0.577604
ABI	hsa-mir-4774_hsa-miR-4774-3p	0.0904335	0.578926
ABI	hsa-mir-7112-1_hsa-miR-7112-5p	0.0904335	0.578926
ABI	hsa-mir-6817_hsa-miR-6817-5p	-0.0901571	0.580091
ABI	hsa-mir-552_hsa-miR-552-3p	-0.0901001	0.580332
ABI	hsa-mir-92a-2_hsa-miR-92a-3p	0.0897107	0.581976
ABI	hsa-mir-4680_hsa-miR-4680-3p	-0.0895379	0.582706
ABI	hsa-mir-188_hsa-miR-188-5p	-0.089428	0.583171
ABI	hsa-mir-409_hsa-miR-409-3p	0.0891453	0.584367
ABI	hsa-mir-376b_hsa-miR-376b-5p	0.089051	0.584766
ABI	hsa-mir-4795_hsa-miR-4795-3p	0.0890081	0.584948
ABI	hsa-mir-6089-1_hsa-miR-6089	-0.0887837	0.585898
ABI	hsa-mir-2355_hsa-miR-2355-3p	0.0887683	0.585963
ABI	hsa-mir-6826_hsa-miR-6826-3p	-0.088655	0.586444
ABI	hsa-mir-4291_hsa-miR-4291	-0.0886514	0.586459
ABI	hsa-mir-451a_hsa-miR-451a	-0.0884856	0.587162
ABI	hsa-mir-365a_hsa-miR-365a-3p	-0.0883914	0.587562
ABI	hsa-mir-1233-1_hsa-miR-1233-5p	-0.088048	0.589019
ABI	hsa-mir-7846_hsa-miR-7846-3p	-0.0880242	0.589121
ABI	hsa-mir-7976_hsa-miR-7976	-0.0880186	0.589144
ABI	hsa-mir-450b_hsa-miR-450b-5p	-0.0879202	0.589562
ABI	hsa-mir-609_hsa-miR-609	-0.0878877	0.589701
ABI	hsa-mir-6853_hsa-miR-6853-3p	0.0878204	0.589986
ABI	hsa-mir-4781_hsa-miR-4781-5p	0.0875659	0.591069
ABI	hsa-mir-6849_hsa-miR-6849-3p	-0.0873287	0.592078
ABI	hsa-mir-3137_hsa-miR-3137	0.0869409	0.59373
ABI	hsa-mir-4317_hsa-miR-4317	0.0869409	0.59373
ABI	hsa-mir-6511b-1_hsa-miR-6511b-5p	0.0869409	0.59373
ABI	hsa-mir-6738_hsa-miR-6738-5p	0.0869409	0.59373
ABI	hsa-mir-210_hsa-miR-210-3p	-0.0867894	0.594376
ABI	hsa-mir-3922_hsa-miR-3922-5p	0.0867359	0.594604
ABI	hsa-mir-3607_hsa-miR-3607-5p	0.0866952	0.594778
ABI	hsa-mir-1302-11_hsa-miR-1302	-0.0866498	0.594971
ABI	hsa-mir-21_hsa-miR-21-5p	-0.086224	0.596789
ABI	hsa-mir-2114_hsa-miR-2114-5p	0.086224	0.596789
ABI	hsa-mir-6786_hsa-miR-6786-3p	-0.0861904	0.596933
ABI	hsa-mir-3141_hsa-miR-3141	0.0861823	0.596968
ABI	hsa-mir-3160-1_hsa-miR-3160-5p	0.0861638	0.597047
ABI	hsa-mir-3160-2_hsa-miR-3160-3p	0.0861638	0.597047
ABI	hsa-mir-6769b_hsa-miR-6769b-5p	-0.0857225	0.598934
ABI	hsa-mir-128-1_hsa-miR-128-3p	-0.0855644	0.59961
ABI	hsa-mir-1304_hsa-miR-1304-5p	0.0855644	0.59961
ABI	hsa-mir-215_hsa-miR-215-3p	-0.0851523	0.601375
ABI	hsa-mir-296_hsa-miR-296-3p	-0.0850932	0.601629
ABI	hsa-mir-7843_hsa-miR-7843-3p	-0.0849585	0.602206
ABI	hsa-mir-208a_hsa-miR-208a-3p	-0.0849253	0.602349
ABI	hsa-mir-378f_hsa-miR-378f	-0.0849048	0.602437
ABI	hsa-mir-455_hsa-miR-455-3p	0.0847163	0.603246
ABI	hsa-mir-561_hsa-miR-561-5p	0.084695	0.603337
ABI	hsa-mir-2115_hsa-miR-2115-5p	-0.0846562	0.603503
ABI	hsa-mir-320b-2_hsa-miR-320b	0.084622	0.60365
ABI	hsa-mir-597_hsa-miR-597-3p	-0.0845136	0.604116
ABI	hsa-mir-1302-5_hsa-miR-1302	0.0841569	0.605649
ABI	hsa-mir-142_hsa-miR-142-3p	0.0841509	0.605675
ABI	hsa-mir-6809_hsa-miR-6809-5p	0.0840708	0.606019
ABI	hsa-mir-4659a_hsa-miR-4659a-5p	0.0840135	0.606265
ABI	hsa-mir-421_hsa-miR-421	0.0835855	0.608108
ABI	hsa-mir-4666a_hsa-miR-4666a-5p	-0.0835235	0.608375
ABI	hsa-mir-130a_hsa-miR-130a-5p	-0.0833028	0.609326
ABI	hsa-mir-6871_hsa-miR-6871-5p	-0.0829784	0.610725
ABI	hsa-mir-3188_hsa-miR-3188	-0.0829726	0.61075
ABI	hsa-mir-1271_hsa-miR-1271-5p	-0.0829258	0.610951
ABI	hsa-mir-518e_hsa-miR-518e-3p	0.0826999	0.611927
ABI	hsa-mir-6134_hsa-miR-6134	0.0826999	0.611927
ABI	hsa-mir-19b-1_hsa-miR-19b-3p	0.0826431	0.612172
ABI	hsa-mir-224_hsa-miR-224-5p	0.0825489	0.612579
ABI	hsa-mir-668_hsa-miR-668-3p	0.082483	0.612864
ABI	hsa-mir-5193_hsa-miR-5193	-0.0824547	0.612986
ABI	hsa-mir-15a_hsa-miR-15a-5p	-0.0823604	0.613394
ABI	hsa-mir-548c_hsa-miR-548c-5p	0.0823604	0.613394
ABI	hsa-mir-4777_hsa-miR-4777-3p	0.0822105	0.614042
ABI	hsa-mir-1277_hsa-miR-1277-3p	-0.082172	0.614208
ABI	hsa-mir-6787_hsa-miR-6787-5p	-0.082111	0.614472
ABI	hsa-mir-1260b_hsa-miR-1260b	-0.0820777	0.614616
ABI	hsa-mir-556_hsa-miR-556-5p	-0.0819835	0.615024
ABI	hsa-mir-128-1_hsa-miR-128-1-5p	-0.0815162	0.617048
ABI	hsa-mir-19a_hsa-miR-19a-5p	0.0815123	0.617064
ABI	hsa-mir-589_hsa-miR-589-3p	0.0813239	0.617881
ABI	hsa-mir-98_hsa-miR-98-3p	-0.0813239	0.617881
ABI	hsa-mir-4467_hsa-miR-4467	0.0811707	0.618546
ABI	hsa-mir-6728_hsa-miR-6728-3p	0.0810795	0.618941
ABI	hsa-mir-196b_hsa-miR-196b-3p	-0.0808527	0.619926
ABI	hsa-mir-4526_hsa-miR-4526	-0.0806889	0.620637
ABI	hsa-mir-4435-1_hsa-miR-4435	0.0806825	0.620665
ABI	hsa-mir-1468_hsa-miR-1468-3p	-0.0805314	0.621322
ABI	hsa-mir-6810_hsa-miR-6810-5p	0.0804006	0.62189
ABI	hsa-mir-6789_hsa-miR-6789-3p	-0.0802992	0.622331
ABI	hsa-mir-4654_hsa-miR-4654	-0.0802396	0.62259
ABI	hsa-mir-412_hsa-miR-412-5p	0.0800893	0.623244
ABI	hsa-mir-199a-2_hsa-miR-199a-5p	-0.0800046	0.623613
ABI	hsa-mir-6739_hsa-miR-6739-5p	0.0798626	0.624231
ABI	hsa-mir-4746_hsa-miR-4746-3p	0.0798416	0.624322
ABI	hsa-mir-147a_hsa-miR-147a	-0.0798309	0.624369
ABI	hsa-mir-1908_hsa-miR-1908-3p	-0.0797611	0.624673
ABI	hsa-mir-548j_hsa-miR-548j-5p	0.0797219	0.624844
ABI	hsa-mir-210_hsa-miR-210-5p	0.0796058	0.62535
ABI	hsa-mir-3158-1_hsa-miR-3158-3p	-0.0795138	0.625751
ABI	hsa-mir-3158-2_hsa-miR-3158-5p	-0.0795138	0.625751
ABI	hsa-mir-5587_hsa-miR-5587-3p	0.0795062	0.625784
ABI	hsa-mir-4482_hsa-miR-4482-5p	0.0794906	0.625852
ABI	hsa-mir-3125_hsa-miR-3125	-0.0790164	0.627921
ABI	hsa-mir-29c_hsa-miR-29c-5p	0.0787795	0.628955
ABI	hsa-mir-6846_hsa-miR-6846-3p	0.0786266	0.629623
ABI	hsa-mir-627_hsa-miR-627-5p	0.0785911	0.629778
ABI	hsa-mir-497_hsa-miR-497-3p	-0.0783084	0.631014
ABI	hsa-mir-496_hsa-miR-496	0.0782141	0.631427
ABI	hsa-mir-513a-2_hsa-miR-513a-5p	-0.0779243	0.632695
ABI	hsa-mir-5095_hsa-miR-5095	0.0778737	0.632917
ABI	hsa-mir-5583-1_hsa-miR-5583-3p	0.0777217	0.633583
ABI	hsa-mir-5583-2_hsa-miR-5583-5p	0.0777217	0.633583
ABI	hsa-mir-1238_hsa-miR-1238-3p	0.0770636	0.636469
ABI	hsa-mir-4487_hsa-miR-4487	-0.0770527	0.636517
ABI	hsa-mir-3158-2_hsa-miR-3158-3p	-0.0770398	0.636573
ABI	hsa-mir-30e_hsa-miR-30e-3p	0.0767064	0.638038
ABI	hsa-mir-4726_hsa-miR-4726-5p	-0.0765482	0.638733
ABI	hsa-mir-4715_hsa-miR-4715-3p	0.0761677	0.640406
ABI	hsa-mir-4648_hsa-miR-4648	-0.0760909	0.640744
ABI	hsa-mir-6880_hsa-miR-6880-3p	-0.0760889	0.640753
ABI	hsa-mir-1273c_hsa-miR-1273c	-0.0759561	0.641338
ABI	hsa-mir-500b_hsa-miR-500b-5p	0.0759525	0.641353
ABI	hsa-mir-494_hsa-miR-494-3p	0.0757641	0.642183
ABI	hsa-mir-4435-2_hsa-miR-4435	-0.0757594	0.642204
ABI	hsa-mir-129-1_hsa-miR-129-1-3p	0.0756493	0.642689
ABI	hsa-mir-626_hsa-miR-626	-0.0756077	0.642872
ABI	hsa-mir-6752_hsa-miR-6752-3p	0.0755308	0.643211
ABI	hsa-mir-192_hsa-miR-192-5p	-0.0754814	0.643429
ABI	hsa-mir-6754_hsa-miR-6754-5p	-0.0752709	0.644357
ABI	hsa-mir-125b-2_hsa-miR-125b-5p	-0.0751987	0.644676
ABI	hsa-let-7g_hsa-let-7g-5p	0.0750102	0.645508
ABI	hsa-mir-3131_hsa-miR-3131	-0.0746978	0.646887
ABI	hsa-mir-6765_hsa-miR-6765-3p	-0.0746839	0.646949
ABI	hsa-mir-4766_hsa-miR-4766-5p	-0.0746108	0.647272
ABI	hsa-mir-4742_hsa-miR-4742-3p	-0.074539	0.647589
ABI	hsa-mir-6861_hsa-miR-6861-3p	-0.0743574	0.648392
ABI	hsa-mir-4659b_hsa-miR-4659b-3p	0.0743069	0.648615
ABI	hsa-mir-1973_hsa-miR-1973	-0.0742318	0.648948
ABI	hsa-mir-378c_hsa-miR-378c	0.0740679	0.649673
ABI	hsa-mir-6770-2_hsa-miR-6770-5p	0.0739797	0.650063
ABI	hsa-mir-124-2_hsa-miR-124-5p	0.0739393	0.650242
ABI	hsa-mir-5585_hsa-miR-5585-3p	0.0736909	0.651342
ABI	hsa-mir-5584_hsa-miR-5584-5p	-0.0735782	0.651842
ABI	hsa-mir-4750_hsa-miR-4750-5p	-0.0733206	0.652983
ABI	hsa-mir-187_hsa-miR-187-3p	-0.0730313	0.654267
ABI	hsa-mir-1255a_hsa-miR-1255a	0.072937	0.654685
ABI	hsa-mir-589_hsa-miR-589-5p	-0.0727486	0.655522
ABI	hsa-mir-4746_hsa-miR-4746-5p	0.0726534	0.655944
ABI	hsa-mir-548s_hsa-miR-548s	-0.072534	0.656475
ABI	hsa-mir-449b_hsa-miR-449b-5p	-0.0723056	0.65749
ABI	hsa-mir-6509_hsa-miR-6509-5p	0.0721735	0.658078
ABI	hsa-mir-6852_hsa-miR-6852-5p	-0.0720889	0.658454
ABI	hsa-mir-570_hsa-miR-570-5p	0.0720452	0.658648
ABI	hsa-mir-146a_hsa-miR-146a-5p	-0.0719947	0.658873
ABI	hsa-mir-2355_hsa-miR-2355-5p	-0.0719947	0.658873
ABI	hsa-mir-5089_hsa-miR-5089-3p	-0.0719406	0.659114
ABI	hsa-mir-548ab_hsa-miR-548ab	-0.0719306	0.659158
ABI	hsa-mir-5009_hsa-miR-5009-3p	0.0717774	0.65984
ABI	hsa-mir-1185-2_hsa-miR-1185-2-3p	0.0716178	0.660551
ABI	hsa-mir-548ap_hsa-miR-548ap-3p	-0.0716067	0.660601
ABI	hsa-mir-6857_hsa-miR-6857-5p	-0.0715984	0.660638
ABI	hsa-mir-92a-1_hsa-miR-92a-3p	0.0715235	0.660971
ABI	hsa-mir-656_hsa-miR-656-5p	0.0714446	0.661323
ABI	hsa-mir-1289-1_hsa-miR-1289	0.0713352	0.66181
ABI	hsa-mir-4646_hsa-miR-4646-5p	0.0712415	0.662228
ABI	hsa-mir-6503_hsa-miR-6503-3p	-0.0712408	0.662231
ABI	hsa-mir-6125_hsa-miR-6125	0.0711049	0.662837
ABI	hsa-mir-6732_hsa-miR-6732-3p	0.0710769	0.662962
ABI	hsa-mir-1343_hsa-miR-1343-3p	-0.0710524	0.663072
ABI	hsa-mir-3656_hsa-miR-3656	-0.0708672	0.663898
ABI	hsa-mir-154_hsa-miR-154-5p	0.0708639	0.663912
ABI	hsa-mir-130b_hsa-miR-130b-5p	-0.0707697	0.664333
ABI	hsa-mir-1287_hsa-miR-1287-3p	-0.0707259	0.664529
ABI	hsa-mir-5006_hsa-miR-5006-5p	-0.0707252	0.664532
ABI	hsa-mir-1295a_hsa-miR-1295a	0.0704307	0.665847
ABI	hsa-mir-1295b_hsa-miR-1295b-5p	0.0704307	0.665847
ABI	hsa-mir-6832_hsa-miR-6832-5p	-0.0703336	0.666281
ABI	hsa-mir-891b_hsa-miR-891b	0.0701451	0.667123
ABI	hsa-mir-1587_hsa-miR-1587	-0.0700403	0.667592
ABI	hsa-mir-4799_hsa-miR-4799-5p	0.0697331	0.668966
ABI	hsa-mir-6848_hsa-miR-6848-5p	-0.0695262	0.669893
ABI	hsa-mir-548h-2_hsa-miR-548h-5p	0.0691801	0.671443
ABI	hsa-mir-6887_hsa-miR-6887-3p	0.0691136	0.671742
ABI	hsa-mir-7641-1_hsa-miR-7641	0.0690735	0.671921
ABI	hsa-mir-628_hsa-miR-628-3p	0.0689792	0.672344
ABI	hsa-mir-218-1_hsa-miR-218-5p	-0.0689375	0.672531
ABI	hsa-mir-410_hsa-miR-410-3p	0.068885	0.672766
ABI	hsa-mir-96_hsa-miR-96-5p	0.068885	0.672766
ABI	hsa-mir-23b_hsa-miR-23b-5p	0.0687908	0.673189
ABI	hsa-mir-373_hsa-miR-373-3p	-0.0687101	0.673551
ABI	hsa-mir-138-1_hsa-miR-138-5p	-0.0686965	0.673612
ABI	hsa-mir-6754_hsa-miR-6754-3p	0.068555	0.674247
ABI	hsa-mir-186_hsa-miR-186-3p	0.0681311	0.676151
ABI	hsa-mir-545_hsa-miR-545-3p	-0.0680369	0.676574
ABI	hsa-mir-615_hsa-miR-615-3p	0.0678573	0.677382
ABI	hsa-mir-4446_hsa-miR-4446-3p	-0.067283	0.679966
ABI	hsa-mir-211_hsa-miR-211-3p	-0.0670505	0.681014
ABI	hsa-mir-548t_hsa-miR-548t-3p	-0.0669061	0.681664
ABI	hsa-mir-4789_hsa-miR-4789-3p	0.0668244	0.682032
ABI	hsa-mir-126_hsa-miR-126-5p	0.0666234	0.682939
ABI	hsa-mir-6891_hsa-miR-6891-3p	-0.0665759	0.683153
ABI	hsa-mir-181a-2_hsa-miR-181a-5p	0.0665291	0.683364
ABI	hsa-mir-2276_hsa-miR-2276-5p	-0.0665111	0.683445
ABI	hsa-mir-566_hsa-miR-566	-0.0663558	0.684146
ABI	hsa-mir-7975_hsa-miR-7975	0.0663558	0.684146
ABI	hsa-mir-6511b-2_hsa-miR-6511b-5p	-0.0663301	0.684262
ABI	hsa-mir-548w_hsa-miR-548w	0.0661522	0.685065
ABI	hsa-mir-487a_hsa-miR-487a-3p	0.0658695	0.686342
ABI	hsa-mir-6805_hsa-miR-6805-5p	0.0658366	0.686491
ABI	hsa-mir-4520a_hsa-miR-4520a-3p	-0.0655918	0.687597
ABI	hsa-mir-4520b_hsa-miR-4520b-5p	-0.0655918	0.687597
ABI	hsa-mir-150_hsa-miR-150-3p	0.0654926	0.688046
ABI	hsa-mir-17_hsa-miR-17-5p	-0.0654926	0.688046
ABI	hsa-mir-548f-2_hsa-miR-548f-3p	-0.0654926	0.688046
ABI	hsa-mir-656_hsa-miR-656-3p	0.0652099	0.689325
ABI	hsa-mir-581_hsa-miR-581	-0.0651549	0.689574
ABI	hsa-mir-4469_hsa-miR-4469	0.0650666	0.689973
ABI	hsa-mir-4326_hsa-miR-4326	-0.0647037	0.691617
ABI	hsa-mir-129-2_hsa-miR-129-2-3p	0.064577	0.692191
ABI	hsa-mir-6812_hsa-miR-6812-3p	-0.0642175	0.693821
ABI	hsa-mir-99a_hsa-miR-99a-3p	-0.0641733	0.694022
ABI	hsa-mir-4697_hsa-miR-4697-3p	0.0640678	0.6945
ABI	hsa-mir-4422_hsa-miR-4422	0.0639848	0.694877
ABI	hsa-mir-3196_hsa-miR-3196	-0.0639677	0.694954
ABI	hsa-mir-4496_hsa-miR-4496	-0.0638532	0.695474
ABI	hsa-mir-4640_hsa-miR-4640-3p	0.0637495	0.695945
ABI	hsa-mir-101-1_hsa-miR-101-3p	-0.0635137	0.697016
ABI	hsa-mir-4728_hsa-miR-4728-3p	-0.0634579	0.69727
ABI	hsa-mir-3175_hsa-miR-3175	-0.0632534	0.698199
ABI	hsa-mir-149_hsa-miR-149-5p	-0.0631486	0.698676
ABI	hsa-mir-153-1_hsa-miR-153-3p	-0.0631367	0.69873
ABI	hsa-mir-5004_hsa-miR-5004-3p	-0.0631194	0.698808
ABI	hsa-mir-4440_hsa-miR-4440	-0.0629778	0.699452
ABI	hsa-mir-6746_hsa-miR-6746-5p	0.0629243	0.699696
ABI	hsa-mir-942_hsa-miR-942-5p	0.062854	0.700015
ABI	hsa-mir-124-1_hsa-miR-124-3p	0.0625713	0.701302
ABI	hsa-mir-3127_hsa-miR-3127-5p	0.0624654	0.701785
ABI	hsa-mir-27b_hsa-miR-27b-3p	-0.0621944	0.703019
ABI	hsa-mir-3127_hsa-miR-3127-3p	0.0621571	0.703189
ABI	hsa-mir-1249_hsa-miR-1249	-0.0621001	0.703449
ABI	hsa-mir-154_hsa-miR-154-3p	0.0620059	0.703878
ABI	hsa-mir-20b_hsa-miR-20b-5p	0.0618174	0.704738
ABI	hsa-mir-3177_hsa-miR-3177-3p	0.0618174	0.704738
ABI	hsa-mir-33a_hsa-miR-33a-3p	0.0617232	0.705167
ABI	hsa-mir-4649_hsa-miR-4649-3p	0.0616864	0.705335
ABI	hsa-mir-4708_hsa-miR-4708-3p	0.0616185	0.705645
ABI	hsa-mir-425_hsa-miR-425-3p	-0.0614405	0.706457
ABI	hsa-mir-548i-3_hsa-miR-548i	-0.0611679	0.707702
ABI	hsa-mir-136_hsa-miR-136-5p	0.0610636	0.708179
ABI	hsa-mir-5588_hsa-miR-5588-5p	0.0609911	0.70851
ABI	hsa-mir-873_hsa-miR-873-3p	0.0607514	0.709605
ABI	hsa-mir-151a_hsa-miR-151a-3p	-0.0604039	0.711194
ABI	hsa-mir-181d_hsa-miR-181d-5p	-0.0604039	0.711194
ABI	hsa-mir-365b_hsa-miR-365b-3p	-0.0604039	0.711194
ABI	hsa-mir-5588_hsa-miR-5588-3p	0.0603118	0.711616
ABI	hsa-mir-27a_hsa-miR-27a-3p	-0.0603097	0.711626
ABI	hsa-mir-7974_hsa-miR-7974	-0.0602672	0.71182
ABI	hsa-mir-5001_hsa-miR-5001-3p	0.0602268	0.712005
ABI	hsa-mir-582_hsa-miR-582-3p	0.0602155	0.712057
ABI	hsa-mir-659_hsa-miR-659-3p	-0.0601523	0.712346
ABI	hsa-mir-145_hsa-miR-145-3p	-0.0601212	0.712488
ABI	hsa-mir-6509_hsa-miR-6509-3p	-0.06012	0.712494
ABI	hsa-mir-6515_hsa-miR-6515-5p	-0.0600552	0.712791
ABI	hsa-mir-495_hsa-miR-495-3p	0.060027	0.71292
ABI	hsa-mir-548aa-2_hsa-miR-548aa	-0.060027	0.71292
ABI	hsa-mir-4701_hsa-miR-4701-5p	-0.0597016	0.71441
ABI	hsa-mir-6816_hsa-miR-6816-3p	0.0596644	0.71458
ABI	hsa-mir-6511b-2_hsa-miR-6511b-3p	-0.0595558	0.715078
ABI	hsa-mir-329-1_hsa-miR-329-5p	-0.0595454	0.715126
ABI	hsa-mir-6516_hsa-miR-6516-3p	-0.0592345	0.716552
ABI	hsa-mir-6731_hsa-miR-6731-3p	0.0591789	0.716807
ABI	hsa-mir-221_hsa-miR-221-3p	0.0590847	0.717239
ABI	hsa-mir-584_hsa-miR-584-5p	-0.0590847	0.717239
ABI	hsa-mir-4690_hsa-miR-4690-5p	-0.059	0.717627
ABI	hsa-mir-18a_hsa-miR-18a-5p	-0.0589904	0.717671
ABI	hsa-mir-3151_hsa-miR-3151-5p	0.0586502	0.719233
ABI	hsa-mir-548k_hsa-miR-548k	0.0586135	0.719402
ABI	hsa-mir-5091_hsa-miR-5091	0.0585633	0.719633
ABI	hsa-mir-4687_hsa-miR-4687-3p	-0.0584215	0.720284
ABI	hsa-let-7i_hsa-let-7i-5p	0.0583308	0.720701
ABI	hsa-mir-539_hsa-miR-539-5p	0.0583308	0.720701
ABI	hsa-mir-99b_hsa-miR-99b-3p	0.0582366	0.721134
ABI	hsa-mir-3928_hsa-miR-3928-5p	0.0580509	0.721987
ABI	hsa-mir-600_hsa-miR-600	-0.0580139	0.722157
ABI	hsa-mir-4477a_hsa-miR-4477a	0.0578881	0.722736
ABI	hsa-mir-4773-1_hsa-miR-4773	-0.0578774	0.722785
ABI	hsa-mir-27a_hsa-miR-27a-5p	-0.0578596	0.722867
ABI	hsa-mir-6851_hsa-miR-6851-5p	0.0577438	0.7234
ABI	hsa-mir-1255b-2_hsa-miR-1255b-2-3p	-0.0576048	0.724039
ABI	hsa-mir-3960_hsa-miR-3960	0.0574827	0.724602
ABI	hsa-mir-6743_hsa-miR-6743-3p	-0.05745	0.724752
ABI	hsa-mir-3685_hsa-miR-3685	0.0574219	0.724881
ABI	hsa-mir-205_hsa-miR-205-5p	0.0574154	0.724911
ABI	hsa-mir-655_hsa-miR-655-3p	0.0573884	0.725035
ABI	hsa-mir-1297_hsa-miR-1297	-0.0571057	0.726337
ABI	hsa-mir-199b_hsa-miR-199b-3p	0.0571057	0.726337
ABI	hsa-mir-6741_hsa-miR-6741-5p	-0.0570956	0.726384
ABI	hsa-mir-4717_hsa-miR-4717-3p	-0.0569382	0.72711
ABI	hsa-mir-326_hsa-miR-326	-0.0569173	0.727206
ABI	hsa-mir-548az_hsa-miR-548az-5p	-0.0568117	0.727692
ABI	hsa-mir-1226_hsa-miR-1226-5p	-0.0567871	0.727806
ABI	hsa-mir-5194_hsa-miR-5194	-0.0567703	0.727883
ABI	hsa-mir-548au_hsa-miR-548au-5p	0.0566346	0.728509
ABI	hsa-mir-550a-3_hsa-miR-550a-3p	-0.0566346	0.728509
ABI	hsa-mir-582_hsa-miR-582-5p	0.0566346	0.728509
ABI	hsa-mir-3675_hsa-miR-3675-5p	-0.0566301	0.72853
ABI	hsa-mir-3680-2_hsa-miR-3680-3p	-0.0566301	0.72853
ABI	hsa-mir-6825_hsa-miR-6825-3p	-0.0566301	0.72853
ABI	hsa-mir-6847_hsa-miR-6847-5p	0.0566082	0.728631
ABI	hsa-mir-6805_hsa-miR-6805-3p	0.0565735	0.728791
ABI	hsa-let-7e_hsa-let-7e-3p	0.0565403	0.728944
ABI	hsa-mir-6796_hsa-miR-6796-5p	0.0565287	0.728998
ABI	hsa-mir-206_hsa-miR-206	0.0564959	0.729149
ABI	hsa-mir-6843_hsa-miR-6843-3p	-0.0562853	0.73012
ABI	hsa-mir-101-1_hsa-miR-101-5p	-0.0561634	0.730683
ABI	hsa-mir-329-2_hsa-miR-329-5p	0.055769	0.732505
ABI	hsa-mir-298_hsa-miR-298	-0.0557389	0.732644
ABI	hsa-mir-4271_hsa-miR-4271	-0.0557389	0.732644
ABI	hsa-mir-4744_hsa-miR-4744	-0.0557389	0.732644
ABI	hsa-mir-6772_hsa-miR-6772-5p	-0.0557389	0.732644
ABI	hsa-mir-3605_hsa-miR-3605-3p	-0.0555142	0.733682
ABI	hsa-mir-4753_hsa-miR-4753-5p	-0.0553475	0.734453
ABI	hsa-mir-603_hsa-miR-603	0.0552699	0.734812
ABI	hsa-mir-6750_hsa-miR-6750-3p	-0.055117	0.735519
ABI	hsa-mir-6838_hsa-miR-6838-5p	-0.055117	0.735519
ABI	hsa-mir-6511b-1_hsa-miR-6511b-3p	0.0547996	0.736987
ABI	hsa-mir-376b_hsa-miR-376b-3p	0.0547499	0.737217
ABI	hsa-mir-6855_hsa-miR-6855-3p	-0.0546813	0.737535
ABI	hsa-mir-1287_hsa-miR-1287-5p	0.0545614	0.73809
ABI	hsa-mir-885_hsa-miR-885-5p	0.0540928	0.740261
ABI	hsa-mir-301a_hsa-miR-301a-5p	0.0540903	0.740273
ABI	hsa-mir-3529_hsa-miR-3529-5p	0.053996	0.74071
ABI	hsa-mir-7-2_hsa-miR-7-2-3p	0.053996	0.74071
ABI	hsa-mir-432_hsa-miR-432-3p	-0.0538581	0.741349
ABI	hsa-mir-548j_hsa-miR-548j-3p	-0.0537133	0.742021
ABI	hsa-mir-766_hsa-miR-766-3p	-0.0537133	0.742021
ABI	hsa-mir-127_hsa-miR-127-5p	-0.0536191	0.742458
ABI	hsa-mir-501_hsa-miR-501-3p	-0.0533364	0.74377
ABI	hsa-mir-99b_hsa-miR-99b-5p	-0.0533364	0.74377
ABI	hsa-mir-3942_hsa-miR-3942-3p	-0.0532671	0.744091
ABI	hsa-mir-4474_hsa-miR-4474-5p	0.0531556	0.744609
ABI	hsa-mir-7151_hsa-miR-7151-3p	-0.0530783	0.744968
ABI	hsa-mir-6766_hsa-miR-6766-5p	0.0530279	0.745202
ABI	hsa-mir-370_hsa-miR-370-5p	0.0529809	0.745421
ABI	hsa-mir-548am_hsa-miR-548am-3p	0.0529149	0.745727
ABI	hsa-mir-6785_hsa-miR-6785-5p	0.0528758	0.745909
ABI	hsa-mir-3202-2_hsa-miR-3202	-0.0525322	0.747506
ABI	hsa-mir-3180-1_hsa-miR-3180-3p	0.0525138	0.747592
ABI	hsa-mir-586_hsa-miR-586	0.0524436	0.747918
ABI	hsa-mir-1260a_hsa-miR-1260a	-0.0522998	0.748587
ABI	hsa-mir-323b_hsa-miR-323b-5p	0.0520325	0.74983
ABI	hsa-mir-4745_hsa-miR-4745-3p	0.0517836	0.750989
ABI	hsa-mir-16-2_hsa-miR-16-5p	-0.0517344	0.751218
ABI	hsa-mir-199a-1_hsa-miR-199a-3p	0.0517344	0.751218
ABI	hsa-mir-10a_hsa-miR-10a-3p	-0.0516644	0.751544
ABI	hsa-mir-660_hsa-miR-660-3p	0.0514517	0.752534
ABI	hsa-mir-548n_hsa-miR-548n	-0.0513344	0.753081
ABI	hsa-mir-6736_hsa-miR-6736-5p	0.0512899	0.753288
ABI	hsa-mir-18a_hsa-miR-18a-3p	0.051169	0.753852
ABI	hsa-mir-3677_hsa-miR-3677-3p	-0.0510418	0.754445
ABI	hsa-mir-192_hsa-miR-192-3p	0.0509805	0.75473
ABI	hsa-mir-374b_hsa-miR-374b-3p	-0.0506978	0.756049
ABI	hsa-mir-3179-3_hsa-miR-3179	0.0503412	0.757713
ABI	hsa-mir-1256_hsa-miR-1256	0.0503209	0.757808
ABI	hsa-mir-194-1_hsa-miR-194-5p	0.0503209	0.757808
ABI	hsa-mir-323a_hsa-miR-323a-3p	-0.0503209	0.757808
ABI	hsa-mir-5089_hsa-miR-5089-5p	-0.0502685	0.758052
ABI	hsa-mir-7855_hsa-miR-7855-5p	0.0502254	0.758254
ABI	hsa-mir-449c_hsa-miR-449c-5p	0.0501574	0.758571
ABI	hsa-mir-660_hsa-miR-660-5p	0.0501324	0.758688
ABI	hsa-mir-509-2_hsa-miR-509-3p	-0.0500592	0.75903
ABI	hsa-mir-380_hsa-miR-380-3p	0.0500382	0.759128
ABI	hsa-mir-4531_hsa-miR-4531	-0.0500382	0.759128
ABI	hsa-mir-4301_hsa-miR-4301	0.0499909	0.759349
ABI	hsa-mir-576_hsa-miR-576-3p	-0.049944	0.759568
ABI	hsa-mir-1246_hsa-miR-1246	0.0498846	0.759845
ABI	hsa-mir-637_hsa-miR-637	0.0495142	0.761576
ABI	hsa-mir-6802_hsa-miR-6802-5p	0.0493287	0.762444
ABI	hsa-mir-382_hsa-miR-382-5p	0.0492843	0.762651
ABI	hsa-mir-126_hsa-miR-126-3p	0.0490959	0.763533
ABI	hsa-mir-1270-1_hsa-miR-1270	0.0488463	0.764701
ABI	hsa-mir-1180_hsa-miR-1180-3p	0.0488132	0.764856
ABI	hsa-mir-1180_hsa-miR-1180-5p	0.0487715	0.765051
ABI	hsa-mir-3144_hsa-miR-3144-5p	-0.048689	0.765437
ABI	hsa-mir-4517_hsa-miR-4517	0.0486228	0.765747
ABI	hsa-mir-199b_hsa-miR-199b-5p	-0.0485305	0.766179
ABI	hsa-mir-6818_hsa-miR-6818-5p	0.0485179	0.766238
ABI	hsa-mir-16-1_hsa-miR-16-5p	-0.0484362	0.766621
ABI	hsa-mir-1302-4_hsa-miR-1302	0.0483829	0.766871
ABI	hsa-mir-7152_hsa-miR-7152-5p	-0.0482837	0.767336
ABI	hsa-mir-1307_hsa-miR-1307-3p	-0.0482478	0.767504
ABI	hsa-mir-376a-2_hsa-miR-376a-2-5p	0.0479651	0.768829
ABI	hsa-mir-598_hsa-miR-598-5p	0.0479489	0.768905
ABI	hsa-mir-3190_hsa-miR-3190-3p	-0.0478658	0.769294
ABI	hsa-mir-548d-1_hsa-miR-548d-5p	-0.0477766	0.769712
ABI	hsa-mir-486_hsa-miR-486-5p	0.0476824	0.770154
ABI	hsa-mir-486-2_hsa-miR-486-3p	0.0476824	0.770154
ABI	hsa-mir-4669_hsa-miR-4669	0.0476675	0.770224
ABI	hsa-mir-548av_hsa-miR-548av-3p	0.0472333	0.772261
ABI	hsa-mir-1286_hsa-miR-1286	-0.0472288	0.772282
ABI	hsa-mir-3690-1_hsa-miR-3690	0.0471391	0.772704
ABI	hsa-mir-503_hsa-miR-503-5p	-0.047117	0.772807
ABI	hsa-mir-544a_hsa-miR-544a	0.047117	0.772807
ABI	hsa-mir-504_hsa-miR-504-3p	-0.046942	0.773629
ABI	hsa-mir-30d_hsa-miR-30d-5p	-0.0468343	0.774135
ABI	hsa-mir-26a-2_hsa-miR-26a-5p	0.04674	0.774577
ABI	hsa-mir-4749_hsa-miR-4749-3p	0.0466484	0.775008
ABI	hsa-mir-4791_hsa-miR-4791	0.0466458	0.77502
ABI	hsa-mir-5003_hsa-miR-5003-5p	-0.0466282	0.775103
ABI	hsa-mir-135a-1_hsa-miR-135a-3p	0.0465352	0.77554
ABI	hsa-mir-374b_hsa-miR-374b-5p	-0.0462688	0.776792
ABI	hsa-mir-374c_hsa-miR-374c-3p	-0.0462688	0.776792
ABI	hsa-let-7d_hsa-let-7d-5p	-0.0460804	0.777678
ABI	hsa-mir-548ah_hsa-miR-548ah-5p	-0.0460069	0.778023
ABI	hsa-mir-1323_hsa-miR-1323	0.0459169	0.778447
ABI	hsa-mir-3122_hsa-miR-3122	0.0456533	0.779687
ABI	hsa-mir-4685_hsa-miR-4685-3p	-0.0453265	0.781225
ABI	hsa-mir-320d-1_hsa-miR-320d	0.0452323	0.781669
ABI	hsa-mir-6804_hsa-miR-6804-3p	-0.0451351	0.782127
ABI	hsa-mir-3192_hsa-miR-3192-5p	-0.0447219	0.784074
ABI	hsa-mir-320c-2_hsa-miR-320c	0.0446669	0.784333
ABI	hsa-mir-1538_hsa-miR-1538	0.0446231	0.78454
ABI	hsa-mir-548a-2_hsa-miR-548a-3p	0.0446218	0.784545
ABI	hsa-mir-194-2_hsa-miR-194-5p	-0.0443842	0.785666
ABI	hsa-mir-320a_hsa-miR-320a	-0.0443842	0.785666
ABI	hsa-mir-4645_hsa-miR-4645-5p	0.0443315	0.785914
ABI	hsa-mir-6839_hsa-miR-6839-3p	0.0443309	0.785917
ABI	hsa-mir-6855_hsa-miR-6855-5p	0.0442781	0.786166
ABI	hsa-mir-34c_hsa-miR-34c-3p	0.0442707	0.786201
ABI	hsa-mir-452_hsa-miR-452-3p	-0.0441978	0.786545
ABI	hsa-mir-1271_hsa-miR-1271-3p	-0.0441957	0.786555
ABI	hsa-mir-411_hsa-miR-411-5p	0.0441957	0.786555
ABI	hsa-mir-6516_hsa-miR-6516-5p	-0.0441957	0.786555
ABI	hsa-mir-665_hsa-miR-665	-0.0441957	0.786555
ABI	hsa-mir-4661_hsa-miR-4661-3p	-0.0439963	0.787495
ABI	hsa-mir-4795_hsa-miR-4795-5p	-0.0439611	0.787662
ABI	hsa-mir-4707_hsa-miR-4707-5p	-0.0438978	0.78796
ABI	hsa-mir-629_hsa-miR-629-3p	0.0438188	0.788334
ABI	hsa-mir-134_hsa-miR-134-3p	0.043592	0.789404
ABI	hsa-mir-3928_hsa-miR-3928-3p	0.0434418	0.790113
ABI	hsa-mir-548c_hsa-miR-548c-3p	0.0434418	0.790113
ABI	hsa-mir-137_hsa-miR-137	0.0434205	0.790214
ABI	hsa-mir-147b_hsa-miR-147b	0.0432534	0.791004
ABI	hsa-mir-760_hsa-miR-760	-0.0432534	0.791004
ABI	hsa-mir-3679_hsa-miR-3679-3p	-0.043244	0.791048
ABI	hsa-mir-1537_hsa-miR-1537-3p	-0.0431591	0.791449
ABI	hsa-mir-18b_hsa-miR-18b-5p	-0.0429707	0.792339
ABI	hsa-mir-599_hsa-miR-599	0.0428873	0.792733
ABI	hsa-mir-4641_hsa-miR-4641	-0.0428267	0.79302
ABI	hsa-mir-3165_hsa-miR-3165	0.0426263	0.793967
ABI	hsa-mir-6873_hsa-miR-6873-5p	-0.0425909	0.794135
ABI	hsa-mir-1913_hsa-miR-1913	-0.0424997	0.794566
ABI	hsa-mir-6748_hsa-miR-6748-3p	-0.042378	0.795142
ABI	hsa-mir-6826_hsa-miR-6826-5p	-0.0422037	0.795967
ABI	hsa-mir-758_hsa-miR-758-3p	-0.0418399	0.797689
ABI	hsa-mir-5192_hsa-miR-5192	0.0417865	0.797941
ABI	hsa-mir-523_hsa-miR-523-3p	0.0417865	0.797941
ABI	hsa-mir-495_hsa-miR-495-5p	0.0417535	0.798098
ABI	hsa-mir-3692_hsa-miR-3692-3p	-0.0414892	0.799349
ABI	hsa-mir-4796_hsa-miR-4796-5p	0.0414821	0.799383
ABI	hsa-mir-548aq_hsa-miR-548aq-5p	-0.0414629	0.799474
ABI	hsa-mir-4498_hsa-miR-4498	-0.0413669	0.799928
ABI	hsa-mir-4727_hsa-miR-4727-3p	0.0413669	0.799928
ABI	hsa-mir-548au_hsa-miR-548au-3p	0.0411347	0.801029
ABI	hsa-mir-6806_hsa-miR-6806-3p	-0.0411251	0.801074
ABI	hsa-mir-106a_hsa-miR-106a-3p	0.0409917	0.801707
ABI	hsa-mir-1197_hsa-miR-1197	-0.0409917	0.801707
ABI	hsa-mir-4804_hsa-miR-4804-5p	-0.0409639	0.801839
ABI	hsa-mir-4722_hsa-miR-4722-3p	-0.0409134	0.802078
ABI	hsa-mir-6090_hsa-miR-6090	-0.0409134	0.802078
ABI	hsa-mir-6760_hsa-miR-6760-3p	-0.0409134	0.802078
ABI	hsa-mir-663a_hsa-miR-663a	0.0406429	0.803361
ABI	hsa-mir-4492_hsa-miR-4492	0.0404463	0.804293
ABI	hsa-mir-19a_hsa-miR-19a-3p	-0.0404263	0.804388
ABI	hsa-mir-4485_hsa-miR-4485	-0.0404263	0.804388
ABI	hsa-mir-556_hsa-miR-556-3p	0.0403321	0.804835
ABI	hsa-mir-654_hsa-miR-654-5p	0.0402869	0.80505
ABI	hsa-mir-3681_hsa-miR-3681-3p	-0.0402686	0.805136
ABI	hsa-mir-6839_hsa-miR-6839-5p	0.0401168	0.805857
ABI	hsa-mir-134_hsa-miR-134-5p	0.0400494	0.806177
ABI	hsa-mir-548g_hsa-miR-548g-3p	-0.0400494	0.806177
ABI	hsa-mir-8083_hsa-miR-8083	0.0400133	0.806348
ABI	hsa-mir-3910-2_hsa-miR-3910	-0.0398177	0.807277
ABI	hsa-mir-6857_hsa-miR-6857-3p	-0.039617	0.80823
ABI	hsa-mir-520a_hsa-miR-520a-5p	-0.0395413	0.80859
ABI	hsa-mir-4769_hsa-miR-4769-5p	0.0395101	0.808738
ABI	hsa-mir-101-2_hsa-miR-101-3p	-0.039484	0.808862
ABI	hsa-mir-4477b_hsa-miR-4477b	-0.0393081	0.809698
ABI	hsa-mir-1185-1_hsa-miR-1185-5p	0.0388733	0.811765
ABI	hsa-mir-4786_hsa-miR-4786-3p	0.0387973	0.812126
ABI	hsa-mir-135a-1_hsa-miR-135a-5p	-0.0386359	0.812894
ABI	hsa-mir-2114_hsa-miR-2114-3p	0.0385629	0.813241
ABI	hsa-mir-4800_hsa-miR-4800-3p	-0.0383638	0.814188
ABI	hsa-mir-653_hsa-miR-653-3p	-0.0382209	0.814868
ABI	hsa-mir-5003_hsa-miR-5003-3p	0.0381672	0.815124
ABI	hsa-mir-4802_hsa-miR-4802-5p	0.0381647	0.815136
ABI	hsa-mir-3064_hsa-miR-3064-5p	-0.0381355	0.815275
ABI	hsa-mir-329-1_hsa-miR-329-3p	-0.0380705	0.815584
ABI	hsa-mir-4741_hsa-miR-4741	0.037882	0.816482
ABI	hsa-mir-5581_hsa-miR-5581-3p	0.0376936	0.817379
ABI	hsa-mir-675_hsa-miR-675-3p	0.0376444	0.817613
ABI	hsa-mir-6809_hsa-miR-6809-3p	0.0374851	0.818372
ABI	hsa-mir-499a_hsa-miR-499a-5p	0.0374109	0.818726
ABI	hsa-mir-499b_hsa-miR-499b-3p	0.0374109	0.818726
ABI	hsa-mir-3680-1_hsa-miR-3680-3p	-0.0373109	0.819202
ABI	hsa-mir-3611_hsa-miR-3611	0.0371282	0.820073
ABI	hsa-mir-199a-2_hsa-miR-199a-3p	0.0370339	0.820522
ABI	hsa-mir-377_hsa-miR-377-5p	0.0370339	0.820522
ABI	hsa-mir-1281_hsa-miR-1281	-0.0369932	0.820716
ABI	hsa-mir-5701-1_hsa-miR-5701	0.0367581	0.821837
ABI	hsa-mir-1306_hsa-miR-1306-5p	-0.0365628	0.822769
ABI	hsa-mir-6764_hsa-miR-6764-5p	0.0362198	0.824405
ABI	hsa-mir-6797_hsa-miR-6797-3p	0.0362028	0.824486
ABI	hsa-let-7a-3_hsa-let-7a-3p	0.0361858	0.824567
ABI	hsa-mir-4657_hsa-miR-4657	-0.0361041	0.824957
ABI	hsa-mir-299_hsa-miR-299-5p	-0.0360916	0.825017
ABI	hsa-mir-6864_hsa-miR-6864-5p	0.0358701	0.826074
ABI	hsa-mir-208a_hsa-miR-208a-5p	0.0357992	0.826413
ABI	hsa-mir-6735_hsa-miR-6735-3p	0.0357992	0.826413
ABI	hsa-mir-6751_hsa-miR-6751-5p	0.0356545	0.827104
ABI	hsa-mir-374c_hsa-miR-374c-5p	-0.0356204	0.827267
ABI	hsa-mir-574_hsa-miR-574-5p	0.0356204	0.827267
ABI	hsa-mir-619_hsa-miR-619-5p	0.0356204	0.827267
ABI	hsa-mir-3605_hsa-miR-3605-5p	-0.0351823	0.82936
ABI	hsa-mir-377_hsa-miR-377-3p	0.0351492	0.829517
ABI	hsa-mir-617_hsa-miR-617	-0.034926	0.830584
ABI	hsa-mir-548h-1_hsa-miR-548h-5p	-0.0348471	0.830962
ABI	hsa-mir-3688-1_hsa-miR-3688-3p	0.0346392	0.831956
ABI	hsa-mir-3688-2_hsa-miR-3688-5p	0.0346392	0.831956
ABI	hsa-mir-370_hsa-miR-370-3p	-0.0345838	0.83222
ABI	hsa-mir-3940_hsa-miR-3940-5p	0.0345809	0.832235
ABI	hsa-mir-183_hsa-miR-183-3p	-0.03451	0.832574
ABI	hsa-mir-204_hsa-miR-204-5p	0.0344896	0.832671
ABI	hsa-mir-5699_hsa-miR-5699-3p	-0.0344536	0.832843
ABI	hsa-mir-3117_hsa-miR-3117-3p	-0.0344377	0.832919
ABI	hsa-mir-5698_hsa-miR-5698	-0.0341373	0.834356
ABI	hsa-mir-1914_hsa-miR-1914-3p	0.0341318	0.834383
ABI	hsa-mir-625_hsa-miR-625-3p	0.0340184	0.834925
ABI	hsa-mir-889_hsa-miR-889-3p	0.03383	0.835827
ABI	hsa-mir-224_hsa-miR-224-3p	0.0337844	0.836045
ABI	hsa-mir-4761_hsa-miR-4761-3p	-0.0335784	0.837031
ABI	hsa-mir-1252_hsa-miR-1252-3p	-0.0335539	0.837149
ABI	hsa-mir-6865_hsa-miR-6865-5p	-0.0335371	0.837229
ABI	hsa-mir-202_hsa-miR-202-5p	-0.0334166	0.837806
ABI	hsa-mir-4717_hsa-miR-4717-5p	0.0333024	0.838353
ABI	hsa-mir-369_hsa-miR-369-5p	0.0330761	0.839437
ABI	hsa-mir-7-2_hsa-miR-7-5p	0.0330761	0.839437
ABI	hsa-mir-7-1_hsa-miR-7-1-3p	0.0327934	0.840792
ABI	hsa-mir-5685_hsa-miR-5685	-0.0326674	0.841396
ABI	hsa-mir-6875_hsa-miR-6875-5p	0.0321244	0.843999
ABI	hsa-mir-6840_hsa-miR-6840-5p	0.0319708	0.844736
ABI	hsa-mir-29a_hsa-miR-29a-3p	0.0319453	0.844858
ABI	hsa-mir-3199-1_hsa-miR-3199	0.0319075	0.84504
ABI	hsa-mir-1261_hsa-miR-1261	-0.0316626	0.846215
ABI	hsa-mir-514b_hsa-miR-514b-3p	-0.0313199	0.847859
ABI	hsa-let-7a-1_hsa-let-7a-3p	0.0312857	0.848024
ABI	hsa-mir-138-2_hsa-miR-138-5p	-0.0310972	0.848929
ABI	hsa-mir-24-2_hsa-miR-24-3p	-0.0309087	0.849834
ABI	hsa-mir-3177_hsa-miR-3177-5p	0.0308299	0.850213
ABI	hsa-mir-6736_hsa-miR-6736-3p	-0.0307234	0.850724
ABI	hsa-mir-4520a_hsa-miR-4520a-5p	-0.0307133	0.850773
ABI	hsa-mir-4520b_hsa-miR-4520b-3p	-0.0307133	0.850773
ABI	hsa-mir-142_hsa-miR-142-5p	0.0303433	0.85255
ABI	hsa-mir-362_hsa-miR-362-3p	0.0303433	0.85255
ABI	hsa-mir-770_hsa-miR-770-5p	-0.0301934	0.853271
ABI	hsa-mir-541_hsa-miR-541-3p	-0.0300491	0.853965
ABI	hsa-mir-23a_hsa-miR-23a-5p	0.0297779	0.855269
ABI	hsa-mir-4444-1_hsa-miR-4444	-0.029739	0.855456
ABI	hsa-mir-3195_hsa-miR-3195	-0.0296648	0.855813
ABI	hsa-mir-181a-1_hsa-miR-181a-3p	0.0295894	0.856175
ABI	hsa-mir-3124_hsa-miR-3124-5p	-0.0295679	0.856279
ABI	hsa-mir-3173_hsa-miR-3173-3p	0.0294368	0.856909
ABI	hsa-mir-1301_hsa-miR-1301-5p	0.0292125	0.857988
ABI	hsa-mir-4660_hsa-miR-4660	-0.0289338	0.859329
ABI	hsa-mir-4772_hsa-miR-4772-3p	0.0289298	0.859349
ABI	hsa-mir-6883_hsa-miR-6883-5p	-0.028862	0.859675
ABI	hsa-mir-3529_hsa-miR-3529-3p	0.0287413	0.860256
ABI	hsa-mir-942_hsa-miR-942-3p	0.0286187	0.860846
ABI	hsa-mir-22_hsa-miR-22-5p	0.0281759	0.862979
ABI	hsa-mir-6767_hsa-miR-6767-3p	-0.0281205	0.863246
ABI	hsa-mir-1343_hsa-miR-1343-5p	0.028058	0.863547
ABI	hsa-mir-6871_hsa-miR-6871-3p	-0.0279832	0.863907
ABI	hsa-mir-4748_hsa-miR-4748	0.0279151	0.864235
ABI	hsa-mir-299_hsa-miR-299-3p	-0.0278932	0.864341
ABI	hsa-mir-431_hsa-miR-431-3p	-0.0278042	0.86477
ABI	hsa-mir-1250_hsa-miR-1250-5p	-0.0277048	0.865249
ABI	hsa-mir-6755_hsa-miR-6755-5p	0.0276485	0.86552
ABI	hsa-mir-548e_hsa-miR-548e-5p	0.0276105	0.865703
ABI	hsa-mir-4761_hsa-miR-4761-5p	-0.0273181	0.867113
ABI	hsa-mir-3183_hsa-miR-3183	0.0273161	0.867122
ABI	hsa-mir-302f_hsa-miR-302f	0.0271914	0.867724
ABI	hsa-mir-6804_hsa-miR-6804-5p	0.0270748	0.868286
ABI	hsa-mir-532_hsa-miR-532-3p	-0.0270451	0.868429
ABI	hsa-mir-5581_hsa-miR-5581-5p	0.0266596	0.870288
ABI	hsa-mir-4425_hsa-miR-4425	-0.0265212	0.870956
ABI	hsa-mir-4729_hsa-miR-4729	0.0264022	0.87153
ABI	hsa-mir-5680_hsa-miR-5680	0.0263834	0.871621
ABI	hsa-mir-379_hsa-miR-379-5p	0.0262913	0.872065
ABI	hsa-mir-3683_hsa-miR-3683	0.0262382	0.872321
ABI	hsa-mir-6837_hsa-miR-6837-5p	0.0262216	0.872401
ABI	hsa-mir-100_hsa-miR-100-3p	0.0261945	0.872532
ABI	hsa-mir-431_hsa-miR-431-5p	-0.0261028	0.872975
ABI	hsa-mir-378e_hsa-miR-378e	0.0259794	0.873571
ABI	hsa-mir-5583-1_hsa-miR-5583-5p	-0.0258249	0.874316
ABI	hsa-mir-5583-2_hsa-miR-5583-3p	-0.0258249	0.874316
ABI	hsa-mir-151b_hsa-miR-151b	-0.0258201	0.87434
ABI	hsa-mir-653_hsa-miR-653-5p	-0.0257886	0.874492
ABI	hsa-mir-219a-1_hsa-miR-219a-5p	-0.0257259	0.874795
ABI	hsa-mir-30b_hsa-miR-30b-3p	-0.0253489	0.876615
ABI	hsa-mir-34a_hsa-miR-34a-5p	-0.0253489	0.876615
ABI	hsa-mir-4683_hsa-miR-4683	-0.0253364	0.876675
ABI	hsa-mir-514a-3_hsa-miR-514a-3p	-0.025328	0.876716
ABI	hsa-mir-328_hsa-miR-328-3p	0.0252547	0.87707
ABI	hsa-mir-1268b_hsa-miR-1268b	0.0251605	0.877525
ABI	hsa-mir-548a-3_hsa-miR-548a-3p	0.0250662	0.877981
ABI	hsa-mir-4446_hsa-miR-4446-5p	-0.025026	0.878175
ABI	hsa-mir-1289-2_hsa-miR-1289	-0.0249498	0.878543
ABI	hsa-mir-663b_hsa-miR-663b	0.0248739	0.87891
ABI	hsa-mir-302e_hsa-miR-302e	-0.0247623	0.879449
ABI	hsa-mir-6501_hsa-miR-6501-3p	-0.0246452	0.880015
ABI	hsa-mir-4714_hsa-miR-4714-5p	-0.0244932	0.88075
ABI	hsa-mir-19b-1_hsa-miR-19b-1-5p	-0.0242181	0.88208
ABI	hsa-mir-505_hsa-miR-505-3p	0.0242181	0.88208
ABI	hsa-mir-6797_hsa-miR-6797-5p	0.0241382	0.882466
ABI	hsa-mir-3158-1_hsa-miR-3158-5p	-0.0240779	0.882758
ABI	hsa-mir-1537_hsa-miR-1537-5p	0.0240296	0.882991
ABI	hsa-mir-193b_hsa-miR-193b-3p	0.0240296	0.882991
ABI	hsa-mir-3620_hsa-miR-3620-3p	-0.0239354	0.883447
ABI	hsa-mir-610_hsa-miR-610	-0.0238853	0.883689
ABI	hsa-mir-1233-2_hsa-miR-1233-5p	0.0238408	0.883904
ABI	hsa-mir-4784_hsa-miR-4784	0.0238123	0.884042
ABI	hsa-mir-1972-2_hsa-miR-1972	-0.0236639	0.88476
ABI	hsa-mir-124-2_hsa-miR-124-3p	0.0236527	0.884814
ABI	hsa-mir-190a_hsa-miR-190a-3p	0.0236527	0.884814
ABI	hsa-mir-6822_hsa-miR-6822-5p	-0.0235192	0.88546
ABI	hsa-mir-7108_hsa-miR-7108-3p	-0.0235192	0.88546
ABI	hsa-mir-3942_hsa-miR-3942-5p	0.0233059	0.886492
ABI	hsa-mir-3143_hsa-miR-3143	0.0232758	0.886638
ABI	hsa-mir-3135b_hsa-miR-3135b	0.0232563	0.886732
ABI	hsa-mir-3187_hsa-miR-3187-3p	-0.0230675	0.887645
ABI	hsa-mir-4703_hsa-miR-4703-3p	-0.0229584	0.888173
ABI	hsa-let-7b_hsa-let-7b-5p	-0.0228046	0.888918
ABI	hsa-mir-4792_hsa-miR-4792	0.0227703	0.889084
ABI	hsa-mir-6734_hsa-miR-6734-3p	-0.0227104	0.889374
ABI	hsa-mir-363_hsa-miR-363-3p	0.0225219	0.890287
ABI	hsa-mir-181a-1_hsa-miR-181a-5p	0.0224277	0.890743
ABI	hsa-mir-6767_hsa-miR-6767-5p	0.0224117	0.89082
ABI	hsa-mir-3684_hsa-miR-3684	-0.0222392	0.891656
ABI	hsa-mir-2277_hsa-miR-2277-5p	-0.0221616	0.892031
ABI	hsa-mir-521-1_hsa-miR-521	-0.0220782	0.892435
ABI	hsa-mir-6753_hsa-miR-6753-3p	-0.0220782	0.892435
ABI	hsa-mir-4755_hsa-miR-4755-5p	-0.0217382	0.894082
ABI	hsa-mir-3191_hsa-miR-3191-5p	-0.0215201	0.895139
ABI	hsa-mir-1972-1_hsa-miR-1972	0.0215167	0.895156
ABI	hsa-mir-30e_hsa-miR-30e-5p	0.0214853	0.895308
ABI	hsa-mir-1290_hsa-miR-1290	-0.0214755	0.895355
ABI	hsa-mir-302b_hsa-miR-302b-3p	-0.0214561	0.895449
ABI	hsa-mir-6803_hsa-miR-6803-5p	-0.0214561	0.895449
ABI	hsa-mir-493_hsa-miR-493-3p	0.0213911	0.895764
ABI	hsa-mir-4522_hsa-miR-4522	0.0213559	0.895935
ABI	hsa-mir-140_hsa-miR-140-3p	0.0212969	0.896221
ABI	hsa-mir-24-1_hsa-miR-24-1-5p	0.0212969	0.896221
ABI	hsa-mir-3074_hsa-miR-3074-3p	0.0212969	0.896221
ABI	hsa-mir-203a_hsa-miR-203a	0.0211094	0.89713
ABI	hsa-mir-203b_hsa-miR-203b-5p	0.0211094	0.89713
ABI	hsa-mir-376c_hsa-miR-376c-5p	0.0211084	0.897134
ABI	hsa-mir-4725_hsa-miR-4725-3p	0.0210056	0.897632
ABI	hsa-mir-20b_hsa-miR-20b-3p	-0.0209199	0.898048
ABI	hsa-mir-550a-1_hsa-miR-550a-3p	-0.0208257	0.898505
ABI	hsa-mir-550b-1_hsa-miR-550b-2-5p	-0.0208257	0.898505
ABI	hsa-mir-374a_hsa-miR-374a-5p	0.0207315	0.898962
ABI	hsa-mir-19b-2_hsa-miR-19b-2-5p	-0.0206566	0.899325
ABI	hsa-mir-758_hsa-miR-758-5p	0.020593	0.899633
ABI	hsa-mir-1273h_hsa-miR-1273h-3p	-0.0204488	0.900333
ABI	hsa-mir-335_hsa-miR-335-3p	0.0204488	0.900333
ABI	hsa-mir-3194_hsa-miR-3194-5p	0.0203545	0.90079
ABI	hsa-mir-4536-1_hsa-miR-4536-5p	0.0203169	0.900972
ABI	hsa-mir-4536-2_hsa-miR-4536-3p	0.0203169	0.900972
ABI	hsa-mir-487b_hsa-miR-487b-3p	-0.0202603	0.901247
ABI	hsa-mir-6854_hsa-miR-6854-3p	0.02016	0.901733
ABI	hsa-mir-4664_hsa-miR-4664-3p	-0.0201198	0.901928
ABI	hsa-mir-4999_hsa-miR-4999-3p	-0.0199813	0.9026
ABI	hsa-mir-4458_hsa-miR-4458	0.0199013	0.902988
ABI	hsa-mir-4730_hsa-miR-4730	-0.0198427	0.903273
ABI	hsa-mir-7152_hsa-miR-7152-3p	-0.0197606	0.903671
ABI	hsa-mir-6881_hsa-miR-6881-3p	0.0196237	0.904335
ABI	hsa-mir-3179-2_hsa-miR-3179	-0.0196171	0.904367
ABI	hsa-mir-486_hsa-miR-486-3p	0.0194122	0.905361
ABI	hsa-mir-6788_hsa-miR-6788-3p	0.0193931	0.905454
ABI	hsa-mir-148b_hsa-miR-148b-5p	-0.0192237	0.906276
ABI	hsa-mir-5586_hsa-miR-5586-5p	0.0191295	0.906734
ABI	hsa-mir-1294_hsa-miR-1294	-0.0190352	0.907191
ABI	hsa-mir-3677_hsa-miR-3677-5p	-0.0189759	0.907479
ABI	hsa-mir-3176_hsa-miR-3176	-0.0188044	0.908312
ABI	hsa-mir-30d_hsa-miR-30d-3p	0.0185641	0.909479
ABI	hsa-mir-5684_hsa-miR-5684	0.0184799	0.909887
ABI	hsa-mir-3136_hsa-miR-3136-5p	-0.0181871	0.911309
ABI	hsa-mir-4635_hsa-miR-4635	0.0181246	0.911613
ABI	hsa-mir-340_hsa-miR-340-5p	-0.0180929	0.911767
ABI	hsa-mir-513c_hsa-miR-513c-5p	-0.0180434	0.912008
ABI	hsa-mir-4738_hsa-miR-4738-3p	-0.0180301	0.912072
ABI	hsa-mir-497_hsa-miR-497-5p	0.0179987	0.912225
ABI	hsa-mir-2116_hsa-miR-2116-3p	0.0179078	0.912666
ABI	hsa-mir-486-2_hsa-miR-486-5p	0.0178102	0.91314
ABI	hsa-mir-507_hsa-miR-507	0.0177554	0.913407
ABI	hsa-mir-3614_hsa-miR-3614-5p	0.0177243	0.913558
ABI	hsa-mir-3934_hsa-miR-3934-5p	0.0174792	0.914748
ABI	hsa-mir-6894_hsa-miR-6894-3p	-0.0174551	0.914866
ABI	hsa-mir-371a_hsa-miR-371a-3p	-0.0172448	0.915888
ABI	hsa-mir-371b_hsa-miR-371b-5p	-0.0172448	0.915888
ABI	hsa-mir-493_hsa-miR-493-5p	0.0171506	0.916346
ABI	hsa-mir-548d-2_hsa-miR-548d-3p	0.0171506	0.916346
ABI	hsa-mir-4639_hsa-miR-4639-5p	0.0171236	0.916477
ABI	hsa-mir-34b_hsa-miR-34b-5p	0.0170563	0.916804
ABI	hsa-mir-376a-1_hsa-miR-376a-5p	-0.0170563	0.916804
ABI	hsa-mir-7111_hsa-miR-7111-5p	-0.0170124	0.917018
ABI	hsa-mir-124-3_hsa-miR-124-3p	0.0168679	0.91772
ABI	hsa-mir-6824_hsa-miR-6824-3p	-0.0167455	0.918315
ABI	hsa-mir-539_hsa-miR-539-3p	0.0167273	0.918403
ABI	hsa-mir-5187_hsa-miR-5187-5p	-0.0165852	0.919094
ABI	hsa-mir-885_hsa-miR-885-3p	0.0160479	0.921707
ABI	hsa-mir-6774_hsa-miR-6774-3p	-0.0159734	0.922069
ABI	hsa-mir-765_hsa-miR-765	-0.0159652	0.922109
ABI	hsa-mir-6880_hsa-miR-6880-5p	-0.0158509	0.922665
ABI	hsa-mir-190b_hsa-miR-190b	0.0157371	0.923219
ABI	hsa-mir-1306_hsa-miR-1306-3p	0.0156428	0.923677
ABI	hsa-mir-455_hsa-miR-455-5p	-0.0154573	0.92458
ABI	hsa-mir-548ai_hsa-miR-548ai	-0.0153673	0.925018
ABI	hsa-mir-5692c-1_hsa-miR-5692c	-0.0153354	0.925173
ABI	hsa-mir-3129_hsa-miR-3129-3p	0.0153294	0.925203
ABI	hsa-mir-376a-1_hsa-miR-376a-3p	-0.0152659	0.925511
ABI	hsa-mir-6503_hsa-miR-6503-5p	0.0151717	0.92597
ABI	hsa-mir-580_hsa-miR-580-3p	-0.0149832	0.926887
ABI	hsa-mir-597_hsa-miR-597-5p	-0.0149832	0.926887
ABI	hsa-mir-1262_hsa-miR-1262	-0.0149089	0.927249
ABI	hsa-mir-337_hsa-miR-337-5p	-0.0147947	0.927804
ABI	hsa-mir-433_hsa-miR-433-3p	0.014512	0.92918
ABI	hsa-mir-3148_hsa-miR-3148	-0.0144694	0.929388
ABI	hsa-mir-4637_hsa-miR-4637	-0.014012	0.931615
ABI	hsa-mir-29b-2_hsa-miR-29b-2-5p	-0.0138524	0.932392
ABI	hsa-mir-513c_hsa-miR-513c-3p	0.0138227	0.932536
ABI	hsa-mir-127_hsa-miR-127-3p	-0.0136639	0.93331
ABI	hsa-mir-6782_hsa-miR-6782-3p	-0.0133298	0.934937
ABI	hsa-mir-548f-1_hsa-miR-548f-3p	-0.0132623	0.935265
ABI	hsa-mir-7155_hsa-miR-7155-3p	0.0132444	0.935353
ABI	hsa-mir-6718_hsa-miR-6718-5p	-0.0131927	0.935604
ABI	hsa-mir-548az_hsa-miR-548az-3p	-0.0131917	0.93561
ABI	hsa-mir-616_hsa-miR-616-5p	0.0130985	0.936063
ABI	hsa-mir-939_hsa-miR-939-5p	0.0128158	0.937441
ABI	hsa-mir-6727_hsa-miR-6727-3p	0.0127938	0.937548
ABI	hsa-mir-628_hsa-miR-628-5p	-0.0127216	0.9379
ABI	hsa-mir-148b_hsa-miR-148b-3p	0.0126273	0.938359
ABI	hsa-mir-379_hsa-miR-379-3p	-0.0126273	0.938359
ABI	hsa-mir-1827_hsa-miR-1827	-0.0124412	0.939266
ABI	hsa-mir-1304_hsa-miR-1304-3p	0.0124389	0.939277
ABI	hsa-mir-3976_hsa-miR-3976	-0.0123973	0.93948
ABI	hsa-mir-4529_hsa-miR-4529-5p	-0.0123785	0.939571
ABI	hsa-mir-6862-1_hsa-miR-6862-5p	0.0123353	0.939782
ABI	hsa-mir-4638_hsa-miR-4638-5p	-0.0120958	0.940949
ABI	hsa-mir-3154_hsa-miR-3154	-0.0117514	0.942627
ABI	hsa-mir-4680_hsa-miR-4680-5p	0.0116432	0.943155
ABI	hsa-mir-6780b_hsa-miR-6780b-5p	-0.0116432	0.943155
ABI	hsa-mir-664b_hsa-miR-664b-5p	-0.0115908	0.94341
ABI	hsa-mir-129-2_hsa-miR-129-5p	-0.0112236	0.9452
ABI	hsa-mir-6849_hsa-miR-6849-5p	0.0111015	0.945796
ABI	hsa-mir-937_hsa-miR-937-3p	0.0110799	0.945901
ABI	hsa-mir-3661_hsa-miR-3661	-0.0109602	0.946484
ABI	hsa-mir-6820_hsa-miR-6820-3p	-0.0108369	0.947086
ABI	hsa-mir-4667_hsa-miR-4667-5p	0.0107477	0.94752
ABI	hsa-mir-877_hsa-miR-877-3p	-0.0107427	0.947545
ABI	hsa-mir-4424_hsa-miR-4424	-0.0106169	0.948158
ABI	hsa-mir-92a-1_hsa-miR-92a-1-5p	-0.01046	0.948924
ABI	hsa-mir-4483_hsa-miR-4483	-0.0104065	0.949184
ABI	hsa-mir-4775_hsa-miR-4775	-0.0102899	0.949753
ABI	hsa-mir-145_hsa-miR-145-5p	0.0102715	0.949843
ABI	hsa-mir-6776_hsa-miR-6776-3p	-0.0100861	0.950747
ABI	hsa-mir-6817_hsa-miR-6817-3p	0.00984141	0.95194
ABI	hsa-mir-650_hsa-miR-650	0.00969653	0.952647
ABI	hsa-mir-6858_hsa-miR-6858-5p	-0.00967514	0.952751
ABI	hsa-mir-5004_hsa-miR-5004-5p	-0.00966517	0.9528
ABI	hsa-mir-5188_hsa-miR-5188	0.00957671	0.953232
ABI	hsa-mir-6075_hsa-miR-6075	0.00949022	0.953654
ABI	hsa-mir-6749_hsa-miR-6749-3p	0.00940357	0.954076
ABI	hsa-mir-6827_hsa-miR-6827-3p	0.00934737	0.95435
ABI	hsa-mir-106a_hsa-miR-106a-5p	-0.00932916	0.954439
ABI	hsa-mir-9-3_hsa-miR-9-3p	-0.00932916	0.954439
ABI	hsa-mir-6845_hsa-miR-6845-3p	0.00923863	0.954881
ABI	hsa-mir-98_hsa-miR-98-5p	0.00923492	0.954899
ABI	hsa-mir-4537_hsa-miR-4537	-0.00923045	0.954921
ABI	hsa-mir-1185-1_hsa-miR-1185-1-3p	0.00914069	0.955359
ABI	hsa-mir-548ae-1_hsa-miR-548ae	-0.00911975	0.955461
ABI	hsa-mir-381_hsa-miR-381-3p	0.00904646	0.955819
ABI	hsa-mir-7113_hsa-miR-7113-3p	-0.00898204	0.956133
ABI	hsa-mir-6513_hsa-miR-6513-5p	-0.00881128	0.956966
ABI	hsa-mir-7845_hsa-miR-7845-5p	0.00877199	0.957158
ABI	hsa-mir-376a-2_hsa-miR-376a-3p	0.00876375	0.957198
ABI	hsa-mir-429_hsa-miR-429	-0.00876375	0.957198
ABI	hsa-mir-3680-2_hsa-miR-3680-5p	-0.00851817	0.958396
ABI	hsa-mir-378d-2_hsa-miR-378d	-0.00848105	0.958577
ABI	hsa-mir-5001_hsa-miR-5001-5p	0.00845304	0.958714
ABI	hsa-mir-376c_hsa-miR-376c-3p	-0.00838682	0.959037
ABI	hsa-mir-3682_hsa-miR-3682-5p	-0.00826348	0.959639
ABI	hsa-mir-125a_hsa-miR-125a-5p	0.00819835	0.959957
ABI	hsa-mir-5696_hsa-miR-5696	-0.00813834	0.96025
ABI	hsa-mir-4757_hsa-miR-4757-3p	0.00813098	0.960286
ABI	hsa-mir-6511a-3_hsa-miR-6511a-5p	-0.00796777	0.961082
ABI	hsa-mir-551b_hsa-miR-551b-5p	-0.0076832	0.962471
ABI	hsa-mir-6854_hsa-miR-6854-5p	0.00752254	0.963256
ABI	hsa-mir-4772_hsa-miR-4772-5p	-0.00735024	0.964097
ABI	hsa-mir-4489_hsa-miR-4489	0.00721666	0.964749
ABI	hsa-mir-4719_hsa-miR-4719	-0.00721557	0.964754
ABI	hsa-mir-4670_hsa-miR-4670-3p	0.00721551	0.964754
ABI	hsa-mir-200b_hsa-miR-200b-5p	-0.00697331	0.965937
ABI	hsa-mir-122_hsa-miR-122-3p	-0.00686047	0.966488
ABI	hsa-mir-3591_hsa-miR-3591-5p	-0.00686047	0.966488
ABI	hsa-mir-4725_hsa-miR-4725-5p	-0.00686047	0.966488
ABI	hsa-mir-6867_hsa-miR-6867-5p	-0.00686047	0.966488
ABI	hsa-mir-7109_hsa-miR-7109-5p	-0.00685596	0.96651
ABI	hsa-mir-4673_hsa-miR-4673	0.0068082	0.966743
ABI	hsa-mir-6791_hsa-miR-6791-5p	0.00672355	0.967156
ABI	hsa-mir-34a_hsa-miR-34a-3p	-0.00650214	0.968237
ABI	hsa-mir-3200_hsa-miR-3200-3p	-0.00649688	0.968263
ABI	hsa-mir-514b_hsa-miR-514b-5p	0.00638186	0.968824
ABI	hsa-mir-3123_hsa-miR-3123	-0.00623158	0.969558
ABI	hsa-let-7c_hsa-let-7c-3p	-0.00622755	0.969578
ABI	hsa-mir-4638_hsa-miR-4638-3p	0.00607177	0.970338
ABI	hsa-mir-548u_hsa-miR-548u	0.00589931	0.971181
ABI	hsa-mir-152_hsa-miR-152-5p	0.00588371	0.971257
ABI	hsa-mir-4449_hsa-miR-4449	0.0057809	0.971759
ABI	hsa-mir-6891_hsa-miR-6891-5p	0.00561614	0.972563
ABI	hsa-mir-548o-2_hsa-miR-548o-3p	0.0055598	0.972839
ABI	hsa-mir-519d_hsa-miR-519d-3p	-0.00548838	0.973187
ABI	hsa-mir-654_hsa-miR-654-3p	-0.00537133	0.973759
ABI	hsa-mir-24-2_hsa-miR-24-2-5p	0.0052771	0.974219
ABI	hsa-mir-6866_hsa-miR-6866-3p	-0.00519728	0.974609
ABI	hsa-mir-664a_hsa-miR-664a-3p	-0.00518286	0.974679
ABI	hsa-mir-188_hsa-miR-188-3p	0.0049944	0.9756
ABI	hsa-mir-3687_hsa-miR-3687	0.00484055	0.976351
ABI	hsa-mir-21_hsa-miR-21-3p	0.0047117	0.976981
ABI	hsa-mir-502_hsa-miR-502-5p	-0.0047117	0.976981
ABI	hsa-mir-769_hsa-miR-769-3p	-0.0047117	0.976981
ABI	hsa-mir-345_hsa-miR-345-5p	-0.00452323	0.977901
ABI	hsa-mir-874_hsa-miR-874-5p	-0.00452323	0.977901
ABI	hsa-mir-1302-9_hsa-miR-1302	-0.00417094	0.979622
ABI	hsa-mir-485_hsa-miR-485-3p	-0.00395782	0.980663
ABI	hsa-mir-4470_hsa-miR-4470	0.00394435	0.980729
ABI	hsa-mir-6740_hsa-miR-6740-3p	-0.00362829	0.982273
ABI	hsa-mir-6771_hsa-miR-6771-5p	-0.00357407	0.982538
ABI	hsa-mir-3150a_hsa-miR-3150a-3p	0.00355479	0.982632
ABI	hsa-mir-3150b_hsa-miR-3150b-5p	0.00355479	0.982632
ABI	hsa-mir-4649_hsa-miR-4649-5p	-0.00352916	0.982757
ABI	hsa-mir-4444-2_hsa-miR-4444	0.00341258	0.983326
ABI	hsa-mir-411_hsa-miR-411-3p	0.00339242	0.983425
ABI	hsa-mir-3144_hsa-miR-3144-3p	0.00327653	0.983991
ABI	hsa-mir-7161_hsa-miR-7161-3p	-0.0031184	0.984764
ABI	hsa-mir-3142_hsa-miR-3142	-0.00311579	0.984776
ABI	hsa-mir-6801_hsa-miR-6801-5p	0.00296409	0.985518
ABI	hsa-mir-3187_hsa-miR-3187-5p	-0.00285001	0.986075
ABI	hsa-mir-4644_hsa-miR-4644	-0.00273161	0.986653
ABI	hsa-mir-4749_hsa-miR-4749-5p	-0.00270335	0.986791
ABI	hsa-mir-550a-2_hsa-miR-550a-3p	0.00263855	0.987108
ABI	hsa-mir-550b-2_hsa-miR-550b-2-5p	0.00263855	0.987108
ABI	hsa-mir-550a-1_hsa-miR-550a-5p	-0.00249732	0.987798
ABI	hsa-mir-550b-1_hsa-miR-550b-3p	-0.00249732	0.987798
ABI	hsa-mir-6867_hsa-miR-6867-3p	-0.00245983	0.987981
ABI	hsa-mir-545_hsa-miR-545-5p	-0.00245008	0.988029
ABI	hsa-mir-4710_hsa-miR-4710	-0.00240692	0.98824
ABI	hsa-mir-18b_hsa-miR-18b-3p	0.00216738	0.98941
ABI	hsa-mir-6833_hsa-miR-6833-5p	-0.00173479	0.991524
ABI	hsa-mir-6514_hsa-miR-6514-5p	0.00170293	0.991679
ABI	hsa-mir-6859-3_hsa-miR-6859-5p	-0.00167665	0.991808
ABI	hsa-mir-10b_hsa-miR-10b-3p	-0.00162157	0.992077
ABI	hsa-mir-6126_hsa-miR-6126	-0.00162157	0.992077
ABI	hsa-mir-1248_hsa-miR-1248	0.00160198	0.992172
ABI	hsa-mir-548aa-1_hsa-miR-548aa	-0.00160198	0.992172
ABI	hsa-mir-128-2_hsa-miR-128-3p	0.00150774	0.992633
ABI	hsa-mir-219a-1_hsa-miR-219a-1-3p	-0.00134154	0.993445
ABI	hsa-mir-337_hsa-miR-337-3p	-0.00131927	0.993554
ABI	hsa-mir-208b_hsa-miR-208b-3p	0.00126688	0.99381
ABI	hsa-mir-19b-2_hsa-miR-19b-3p	-0.00122504	0.994014
ABI	hsa-mir-1183_hsa-miR-1183	-0.000997887	0.995124
ABI	hsa-mir-136_hsa-miR-136-3p	0.000848105	0.995856
ABI	hsa-mir-125b-1_hsa-miR-125b-5p	0.000659637	0.996777
ABI	hsa-let-7e_hsa-let-7e-5p	0.000565403	0.997237
ABI	hsa-mir-15b_hsa-miR-15b-3p	0.00047117	0.997698
ABI	hsa-mir-23a_hsa-miR-23a-3p	0.00047117	0.997698
ABI	hsa-mir-329-2_hsa-miR-329-3p	-0.00047117	0.997698
ABI	hsa-mir-6771_hsa-miR-6771-3p	0.000286572	0.9986
ABI	hsa-mir-4799_hsa-miR-4799-3p	-0.000216745	0.998941
ABI	hsa-mir-4448_hsa-miR-4448	-0.000188468	0.999079
ABI	hsa-mir-659_hsa-miR-659-5p	0.000113224	0.999447
ABI	hsa-mir-3618_hsa-miR-3618	0	1
ABI	hsa-mir-508_hsa-miR-508-3p	0	1
ABI	hsa-mir-526b_hsa-miR-526b-5p	0	1
ABI	hsa-mir-6794_hsa-miR-6794-3p	0	1
ABI	hsa-mir-762_hsa-miR-762	0	1

## Sheet: Claudication distance
Characteristic	miRNA transcript	R	p
Claudication distance	hsa-mir-6073_hsa-miR-6073	-0.590894	5.96162e-05
Claudication distance	hsa-mir-4676_hsa-miR-4676-5p	-0.520457	0.000576037
Claudication distance	hsa-mir-1273d_hsa-miR-1273d	0.518658	0.000606553
Claudication distance	hsa-mir-3182_hsa-miR-3182	0.489836	0.00133578
Claudication distance	hsa-mir-6838_hsa-miR-6838-3p	-0.48779	0.00140915
Claudication distance	hsa-mir-10a_hsa-miR-10a-5p	-0.486058	0.00147399
Claudication distance	hsa-mir-3617_hsa-miR-3617-5p	-0.457814	0.00297396
Claudication distance	hsa-mir-6882_hsa-miR-6882-5p	0.436736	0.00483854
Claudication distance	hsa-mir-6777_hsa-miR-6777-5p	-0.433538	0.00519588
Claudication distance	hsa-mir-32_hsa-miR-32-3p	0.425809	0.00615507
Claudication distance	hsa-mir-196b_hsa-miR-196b-5p	-0.421842	0.00670415
Claudication distance	hsa-mir-941-4_hsa-miR-941	-0.420898	0.00684094
Claudication distance	hsa-mir-3661_hsa-miR-3661	-0.420365	0.00691924
Claudication distance	hsa-mir-4766_hsa-miR-4766-3p	-0.412161	0.00822489
Claudication distance	hsa-mir-7114_hsa-miR-7114-5p	-0.410161	0.00857338
Claudication distance	hsa-mir-548f-5_hsa-miR-548f-3p	0.406042	0.00933152
Claudication distance	hsa-mir-378h_hsa-miR-378h	0.402631	0.010002
Claudication distance	hsa-mir-3157_hsa-miR-3157-5p	-0.400311	0.0104812
Claudication distance	hsa-mir-3912_hsa-miR-3912-3p	-0.398422	0.0108857
Claudication distance	hsa-mir-4639_hsa-miR-4639-5p	0.390343	0.0127697
Claudication distance	hsa-mir-6884_hsa-miR-6884-3p	0.386835	0.0136701
Claudication distance	hsa-mir-196b_hsa-miR-196b-3p	-0.382841	0.0147601
Claudication distance	hsa-mir-3180-1_hsa-miR-3180-5p	0.382074	0.0149775
Claudication distance	hsa-mir-4731_hsa-miR-4731-5p	0.382074	0.0149775
Claudication distance	hsa-mir-5685_hsa-miR-5685	-0.381782	0.0150609
Claudication distance	hsa-mir-4657_hsa-miR-4657	-0.38166	0.0150959
Claudication distance	hsa-mir-7111_hsa-miR-7111-3p	-0.380453	0.0154463
Claudication distance	hsa-mir-4665_hsa-miR-4665-5p	-0.378074	0.0161562
Claudication distance	hsa-mir-676_hsa-miR-676-3p	0.376295	0.0167053
Claudication distance	hsa-mir-4632_hsa-miR-4632-5p	-0.37602	0.0167914
Claudication distance	hsa-mir-1298_hsa-miR-1298-5p	0.375908	0.0168267
Claudication distance	hsa-mir-6511a-4_hsa-miR-6511a-3p	-0.375191	0.0170536
Claudication distance	hsa-mir-6742_hsa-miR-6742-5p	-0.373984	0.0174418
Claudication distance	hsa-mir-197_hsa-miR-197-3p	-0.373114	0.017726
Claudication distance	hsa-mir-194-2_hsa-miR-194-3p	-0.367064	0.0198121
Claudication distance	hsa-mir-219a-2_hsa-miR-219a-2-3p	0.363481	0.0211418
Claudication distance	hsa-mir-219b_hsa-miR-219b-5p	0.363481	0.0211418
Claudication distance	hsa-mir-4738_hsa-miR-4738-5p	-0.362195	0.0216372
Claudication distance	hsa-mir-3174_hsa-miR-3174	0.361336	0.021973
Claudication distance	hsa-mir-5004_hsa-miR-5004-3p	-0.358306	0.0231937
Claudication distance	hsa-mir-8064_hsa-miR-8064	-0.35753	0.0235152
Claudication distance	hsa-mir-3976_hsa-miR-3976	-0.356844	0.0238024
Claudication distance	hsa-mir-4477a_hsa-miR-4477a	0.354973	0.0246009
Claudication distance	hsa-mir-624_hsa-miR-624-3p	-0.352244	0.0258056
Claudication distance	hsa-mir-3622a_hsa-miR-3622a-3p	-0.350587	0.0265603
Claudication distance	hsa-mir-3622b_hsa-miR-3622b-5p	-0.350587	0.0265603
Claudication distance	hsa-mir-3692_hsa-miR-3692-3p	-0.349385	0.0271191
Claudication distance	hsa-mir-670_hsa-miR-670-3p	-0.34683	0.0283398
Claudication distance	hsa-mir-422a_hsa-miR-422a	0.345257	0.0291139
Claudication distance	hsa-mir-941-1_hsa-miR-941	-0.344405	0.02954
Claudication distance	hsa-mir-6515_hsa-miR-6515-3p	-0.34365	0.0299224
Claudication distance	hsa-mir-491_hsa-miR-491-3p	0.342989	0.0302603
Claudication distance	hsa-mir-370_hsa-miR-370-5p	-0.342721	0.0303983
Claudication distance	hsa-mir-1307_hsa-miR-1307-5p	-0.341572	0.030995
Claudication distance	hsa-mir-1322_hsa-miR-1322	-0.341073	0.0312574
Claudication distance	hsa-mir-514a-2_hsa-miR-514a-5p	-0.340227	0.0317065
Claudication distance	hsa-mir-6770-3_hsa-miR-6770-5p	-0.339817	0.0319258
Claudication distance	hsa-mir-3940_hsa-miR-3940-3p	0.338739	0.0325085
Claudication distance	hsa-mir-4269_hsa-miR-4269	-0.336175	0.0339301
Claudication distance	hsa-mir-1276_hsa-miR-1276	-0.335504	0.0343108
Claudication distance	hsa-mir-211_hsa-miR-211-5p	0.335364	0.0343906
Claudication distance	hsa-mir-6890_hsa-miR-6890-3p	-0.335219	0.0344735
Claudication distance	hsa-mir-500a_hsa-miR-500a-3p	0.333829	0.0352757
Claudication distance	hsa-mir-508_hsa-miR-508-5p	-0.333166	0.0356636
Claudication distance	hsa-mir-182_hsa-miR-182-3p	-0.332689	0.0359447
Claudication distance	hsa-mir-23a_hsa-miR-23a-5p	0.332223	0.0362211
Claudication distance	hsa-mir-7110_hsa-miR-7110-3p	-0.330411	0.0373129
Claudication distance	hsa-mir-27a_hsa-miR-27a-3p	-0.32939	0.03794
Claudication distance	hsa-mir-449a_hsa-miR-449a	0.327879	0.0388836
Claudication distance	hsa-mir-4324_hsa-miR-4324	-0.327583	0.0390709
Claudication distance	hsa-mir-548az_hsa-miR-548az-3p	-0.324726	0.0409144
Claudication distance	hsa-mir-548e_hsa-miR-548e-5p	0.324385	0.0411391
Claudication distance	hsa-mir-4660_hsa-miR-4660	-0.323547	0.0416957
Claudication distance	hsa-mir-4763_hsa-miR-4763-3p	-0.321703	0.0429417
Claudication distance	hsa-mir-6825_hsa-miR-6825-5p	-0.320606	0.0436974
Claudication distance	hsa-mir-548ag-2_hsa-miR-548ag	-0.320159	0.0440079
Claudication distance	hsa-mir-651_hsa-miR-651-3p	0.319698	0.0443307
Claudication distance	hsa-mir-548o_hsa-miR-548o-3p	-0.318625	0.045089
Claudication distance	hsa-mir-624_hsa-miR-624-5p	-0.318341	0.0452909
Claudication distance	hsa-mir-491_hsa-miR-491-5p	-0.31768	0.0457649
Claudication distance	hsa-mir-329-1_hsa-miR-329-5p	-0.316609	0.0465412
Claudication distance	hsa-mir-6758_hsa-miR-6758-3p	-0.315656	0.0472413
Claudication distance	hsa-mir-6796_hsa-miR-6796-3p	-0.315542	0.0473256
Claudication distance	hsa-mir-1284_hsa-miR-1284	-0.315455	0.0473896
Claudication distance	hsa-mir-4678_hsa-miR-4678	-0.315087	0.0476631
Claudication distance	hsa-mir-548as_hsa-miR-548as-3p	-0.313336	0.0489801
Claudication distance	hsa-mir-6766_hsa-miR-6766-5p	0.312227	0.0498294
Claudication distance	hsa-mir-429_hsa-miR-429	-0.311353	0.0505073
Claudication distance	hsa-mir-378a_hsa-miR-378a-3p	0.310409	0.0512478
Claudication distance	hsa-mir-7852_hsa-miR-7852-3p	-0.308982	0.0523828
Claudication distance	hsa-mir-502_hsa-miR-502-3p	0.308142	0.0530607
Claudication distance	hsa-mir-1287_hsa-miR-1287-3p	-0.308062	0.0531256
Claudication distance	hsa-mir-6866_hsa-miR-6866-5p	-0.307137	0.0538809
Claudication distance	hsa-mir-6751_hsa-miR-6751-3p	0.306804	0.0541551
Claudication distance	hsa-mir-5193_hsa-miR-5193	-0.306442	0.0544539
Claudication distance	hsa-mir-6810_hsa-miR-6810-5p	-0.305254	0.0554453
Claudication distance	hsa-mir-629_hsa-miR-629-5p	0.304743	0.0558761
Claudication distance	hsa-mir-4707_hsa-miR-4707-5p	0.304339	0.0562184
Claudication distance	hsa-mir-6801_hsa-miR-6801-3p	0.30325	0.0571497
Claudication distance	hsa-mir-6769a_hsa-miR-6769a-3p	-0.303042	0.057329
Claudication distance	hsa-mir-125a_hsa-miR-125a-3p	-0.302854	0.0574911
Claudication distance	hsa-mir-30a_hsa-miR-30a-3p	-0.302571	0.0577365
Claudication distance	hsa-mir-548a-1_hsa-miR-548a-3p	-0.302571	0.0577365
Claudication distance	hsa-mir-6867_hsa-miR-6867-3p	-0.30222	0.0580414
Claudication distance	hsa-mir-6502_hsa-miR-6502-3p	-0.302107	0.0581398
Claudication distance	hsa-mir-6845_hsa-miR-6845-3p	-0.301877	0.0583409
Claudication distance	hsa-mir-3605_hsa-miR-3605-3p	-0.301211	0.0589264
Claudication distance	hsa-mir-6126_hsa-miR-6126	-0.300756	0.0593287
Claudication distance	hsa-mir-657_hsa-miR-657	-0.300756	0.0593287
Claudication distance	hsa-mir-3653_hsa-miR-3653	0.300021	0.0599832
Claudication distance	hsa-mir-1278_hsa-miR-1278	0.29936	0.0605768
Claudication distance	hsa-mir-7109_hsa-miR-7109-5p	-0.298776	0.0611051
Claudication distance	hsa-mir-551b_hsa-miR-551b-3p	-0.298321	0.0615192
Claudication distance	hsa-mir-548au_hsa-miR-548au-3p	0.297687	0.0621
Claudication distance	hsa-mir-6736_hsa-miR-6736-3p	-0.297564	0.0622135
Claudication distance	hsa-mir-331_hsa-miR-331-5p	-0.296716	0.0629984
Claudication distance	hsa-mir-3176_hsa-miR-3176	0.296231	0.0634502
Claudication distance	hsa-mir-4716_hsa-miR-4716-5p	-0.2962	0.0634791
Claudication distance	hsa-mir-6769b_hsa-miR-6769b-3p	-0.295582	0.0640595
Claudication distance	hsa-mir-29c_hsa-miR-29c-3p	-0.294827	0.0647747
Claudication distance	hsa-mir-4797_hsa-miR-4797-5p	-0.293991	0.0655737
Claudication distance	hsa-mir-6838_hsa-miR-6838-5p	-0.293633	0.0659182
Claudication distance	hsa-mir-200a_hsa-miR-200a-5p	-0.293224	0.0663128
Claudication distance	hsa-mir-1183_hsa-miR-1183	-0.29263	0.0668899
Claudication distance	hsa-mir-6862-2_hsa-miR-6862-5p	-0.292383	0.0671321
Claudication distance	hsa-mir-3187_hsa-miR-3187-5p	-0.291261	0.0682366
Claudication distance	hsa-mir-6889_hsa-miR-6889-5p	-0.290962	0.0685327
Claudication distance	hsa-mir-602_hsa-miR-602	-0.290282	0.069212
Claudication distance	hsa-mir-1228_hsa-miR-1228-5p	-0.289501	0.0699977
Claudication distance	hsa-mir-4662a_hsa-miR-4662a-5p	-0.288311	0.0712089
Claudication distance	hsa-mir-4662b_hsa-miR-4662b	-0.288311	0.0712089
Claudication distance	hsa-mir-875_hsa-miR-875-5p	0.287516	0.0720273
Claudication distance	hsa-mir-6817_hsa-miR-6817-5p	-0.287382	0.0721652
Claudication distance	hsa-mir-1252_hsa-miR-1252-5p	0.286836	0.0727332
Claudication distance	hsa-mir-6856_hsa-miR-6856-3p	0.285622	0.0740065
Claudication distance	hsa-mir-6764_hsa-miR-6764-5p	-0.285557	0.074075
Claudication distance	hsa-mir-8083_hsa-miR-8083	-0.285293	0.0743543
Claudication distance	hsa-mir-6842_hsa-miR-6842-3p	-0.284641	0.0750478
Claudication distance	hsa-mir-6733_hsa-miR-6733-5p	0.284347	0.0753629
Claudication distance	hsa-mir-6852_hsa-miR-6852-3p	-0.283862	0.0758833
Claudication distance	hsa-mir-941-3_hsa-miR-941	-0.282456	0.0774098
Claudication distance	hsa-mir-517b_hsa-miR-517b-3p	-0.282444	0.0774229
Claudication distance	hsa-mir-6787_hsa-miR-6787-5p	-0.28242	0.0774486
Claudication distance	hsa-mir-3199-1_hsa-miR-3199	0.282365	0.0775096
Claudication distance	hsa-mir-5091_hsa-miR-5091	-0.281963	0.0779507
Claudication distance	hsa-mir-181c_hsa-miR-181c-5p	-0.281606	0.078344
Claudication distance	hsa-mir-5189_hsa-miR-5189-3p	-0.280792	0.0792464
Claudication distance	hsa-mir-6721_hsa-miR-6721-5p	0.279339	0.0808782
Claudication distance	hsa-mir-4716_hsa-miR-4716-3p	0.279153	0.0810894
Claudication distance	hsa-mir-1913_hsa-miR-1913	-0.279112	0.0811356
Claudication distance	hsa-mir-9-3_hsa-miR-9-3p	-0.277829	0.0826029
Claudication distance	hsa-mir-626_hsa-miR-626	-0.277466	0.0830209
Claudication distance	hsa-mir-135b_hsa-miR-135b-5p	-0.276519	0.0841201
Claudication distance	hsa-mir-4673_hsa-miR-4673	0.276218	0.0844726
Claudication distance	hsa-mir-6815_hsa-miR-6815-3p	-0.273737	0.0874169
Claudication distance	hsa-mir-1246_hsa-miR-1246	0.273414	0.0878055
Claudication distance	hsa-mir-6730_hsa-miR-6730-3p	-0.27321	0.0880522
Claudication distance	hsa-mir-4432_hsa-miR-4432	0.27288	0.088452
Claudication distance	hsa-mir-6508_hsa-miR-6508-3p	0.27288	0.088452
Claudication distance	hsa-mir-3144_hsa-miR-3144-5p	0.271049	0.0906956
Claudication distance	hsa-mir-4707_hsa-miR-4707-3p	0.270858	0.0909321
Claudication distance	hsa-mir-6774_hsa-miR-6774-5p	0.267667	0.0949549
Claudication distance	hsa-mir-4769_hsa-miR-4769-3p	-0.266794	0.096079
Claudication distance	hsa-mir-3688-1_hsa-miR-3688-5p	-0.265971	0.0971483
Claudication distance	hsa-mir-3688-2_hsa-miR-3688-3p	-0.265971	0.0971483
Claudication distance	hsa-mir-548h-4_hsa-miR-548h-5p	-0.265656	0.0975596
Claudication distance	hsa-mir-6866_hsa-miR-6866-3p	-0.265431	0.0978549
Claudication distance	hsa-mir-4725_hsa-miR-4725-3p	-0.265392	0.0979065
Claudication distance	hsa-mir-548a-2_hsa-miR-548a-3p	-0.265376	0.0979276
Claudication distance	hsa-mir-548t_hsa-miR-548t-3p	-0.265363	0.097944
Claudication distance	hsa-mir-6870_hsa-miR-6870-3p	-0.264354	0.099276
Claudication distance	hsa-mir-16-1_hsa-miR-16-5p	-0.263947	0.099817
Claudication distance	hsa-mir-3180-1_hsa-miR-3180-3p	-0.26338	0.100574
Claudication distance	hsa-mir-519d_hsa-miR-519d-3p	-0.26338	0.100574
Claudication distance	hsa-mir-548a-3_hsa-miR-548a-3p	-0.262908	0.101208
Claudication distance	hsa-mir-30c-1_hsa-miR-30c-5p	-0.261869	0.102614
Claudication distance	hsa-mir-4518_hsa-miR-4518	-0.261266	0.103436
Claudication distance	hsa-mir-1295a_hsa-miR-1295a	0.261073	0.103701
Claudication distance	hsa-mir-1295b_hsa-miR-1295b-5p	0.261073	0.103701
Claudication distance	hsa-mir-3160-1_hsa-miR-3160-3p	-0.261063	0.103714
Claudication distance	hsa-mir-3160-2_hsa-miR-3160-5p	-0.261063	0.103714
Claudication distance	hsa-mir-1286_hsa-miR-1286	-0.259327	0.106115
Claudication distance	hsa-mir-6125_hsa-miR-6125	0.259271	0.106195
Claudication distance	hsa-mir-367_hsa-miR-367-3p	-0.259058	0.106492
Claudication distance	hsa-mir-27a_hsa-miR-27a-5p	0.258941	0.106655
Claudication distance	hsa-mir-6772_hsa-miR-6772-5p	-0.258343	0.107496
Claudication distance	hsa-mir-539_hsa-miR-539-3p	-0.258104	0.107834
Claudication distance	hsa-mir-4645_hsa-miR-4645-3p	0.258056	0.1079
Claudication distance	hsa-mir-6716_hsa-miR-6716-3p	-0.257796	0.108269
Claudication distance	hsa-mir-4802_hsa-miR-4802-5p	0.257053	0.109326
Claudication distance	hsa-mir-6785_hsa-miR-6785-5p	0.256888	0.109562
Claudication distance	hsa-mir-6832_hsa-miR-6832-3p	0.256216	0.110525
Claudication distance	hsa-mir-2278_hsa-miR-2278	0.25592	0.110953
Claudication distance	hsa-mir-135a-2_hsa-miR-135a-5p	-0.255447	0.111636
Claudication distance	hsa-mir-6762_hsa-miR-6762-3p	0.25291	0.115362
Claudication distance	hsa-mir-574_hsa-miR-574-5p	0.252614	0.115803
Claudication distance	hsa-mir-513a-2_hsa-miR-513a-5p	-0.252261	0.116331
Claudication distance	hsa-mir-2355_hsa-miR-2355-5p	-0.252142	0.116508
Claudication distance	hsa-mir-3617_hsa-miR-3617-3p	-0.251956	0.116787
Claudication distance	hsa-mir-181c_hsa-miR-181c-3p	-0.251481	0.117502
Claudication distance	hsa-mir-3652_hsa-miR-3652	-0.251408	0.117612
Claudication distance	hsa-mir-515-2_hsa-miR-515-5p	0.251361	0.117683
Claudication distance	hsa-mir-6128_hsa-miR-6128	0.251361	0.117683
Claudication distance	hsa-mir-6784_hsa-miR-6784-3p	0.251361	0.117683
Claudication distance	hsa-mir-937_hsa-miR-937-5p	0.251361	0.117683
Claudication distance	hsa-mir-502_hsa-miR-502-5p	0.251198	0.117929
Claudication distance	hsa-mir-548ap_hsa-miR-548ap-5p	0.250897	0.118384
Claudication distance	hsa-mir-4714_hsa-miR-4714-5p	-0.250306	0.119283
Claudication distance	hsa-mir-6769a_hsa-miR-6769a-5p	-0.249853	0.119976
Claudication distance	hsa-mir-6859-3_hsa-miR-6859-3p	-0.248927	0.1214
Claudication distance	hsa-mir-335_hsa-miR-335-5p	-0.248459	0.122124
Claudication distance	hsa-mir-6877_hsa-miR-6877-5p	-0.248376	0.122253
Claudication distance	hsa-mir-331_hsa-miR-331-3p	-0.248365	0.122271
Claudication distance	hsa-mir-6772_hsa-miR-6772-3p	-0.247426	0.123736
Claudication distance	hsa-mir-7974_hsa-miR-7974	0.247025	0.124365
Claudication distance	hsa-mir-1250_hsa-miR-1250-5p	-0.246665	0.124932
Claudication distance	hsa-mir-548i-1_hsa-miR-548i	0.246254	0.125583
Claudication distance	hsa-mir-146b_hsa-miR-146b-3p	0.244965	0.127637
Claudication distance	hsa-mir-769_hsa-miR-769-3p	0.244776	0.127941
Claudication distance	hsa-mir-6851_hsa-miR-6851-3p	0.243873	0.129397
Claudication distance	hsa-mir-3186_hsa-miR-3186-3p	-0.243755	0.12959
Claudication distance	hsa-mir-6822_hsa-miR-6822-5p	-0.243138	0.130593
Claudication distance	hsa-mir-363_hsa-miR-363-5p	0.243076	0.130694
Claudication distance	hsa-mir-548ay_hsa-miR-548ay-3p	-0.241705	0.132947
Claudication distance	hsa-mir-503_hsa-miR-503-5p	0.241282	0.133648
Claudication distance	hsa-mir-1302-9_hsa-miR-1302	0.241215	0.133759
Claudication distance	hsa-mir-6832_hsa-miR-6832-5p	-0.240775	0.134492
Claudication distance	hsa-mir-6793_hsa-miR-6793-5p	-0.239782	0.136155
Claudication distance	hsa-mir-548i-3_hsa-miR-548i	0.239771	0.136173
Claudication distance	hsa-mir-323b_hsa-miR-323b-3p	-0.239121	0.13727
Claudication distance	hsa-mir-485_hsa-miR-485-3p	-0.23911	0.137289
Claudication distance	hsa-mir-4701_hsa-miR-4701-3p	0.238944	0.13757
Claudication distance	hsa-mir-3184_hsa-miR-3184-3p	-0.238071	0.139057
Claudication distance	hsa-mir-423_hsa-miR-423-5p	-0.238071	0.139057
Claudication distance	hsa-let-7a-2_hsa-let-7a-5p	0.237694	0.139703
Claudication distance	hsa-mir-4521_hsa-miR-4521	0.237694	0.139703
Claudication distance	hsa-mir-3913-1_hsa-miR-3913-5p	-0.237599	0.139865
Claudication distance	hsa-mir-3913-2_hsa-miR-3913-3p	-0.237599	0.139865
Claudication distance	hsa-mir-25_hsa-miR-25-5p	0.236983	0.140927
Claudication distance	hsa-mir-181a-2_hsa-miR-181a-5p	0.236655	0.141494
Claudication distance	hsa-mir-6513_hsa-miR-6513-3p	-0.236466	0.141821
Claudication distance	hsa-mir-4533_hsa-miR-4533	-0.235888	0.142827
Claudication distance	hsa-mir-186_hsa-miR-186-5p	0.235427	0.143631
Claudication distance	hsa-mir-548d-2_hsa-miR-548d-3p	0.235238	0.143962
Claudication distance	hsa-mir-664a_hsa-miR-664a-3p	-0.234955	0.14446
Claudication distance	hsa-mir-548o-2_hsa-miR-548o-3p	-0.234672	0.144958
Claudication distance	hsa-mir-320e_hsa-miR-320e	-0.234556	0.145162
Claudication distance	hsa-mir-6780b_hsa-miR-6780b-3p	-0.234385	0.145464
Claudication distance	hsa-mir-636_hsa-miR-636	-0.234357	0.145514
Claudication distance	hsa-mir-128-1_hsa-miR-128-3p	-0.234011	0.146127
Claudication distance	hsa-mir-4298_hsa-miR-4298	0.233879	0.14636
Claudication distance	hsa-let-7b_hsa-let-7b-5p	0.233822	0.146462
Claudication distance	hsa-mir-4722_hsa-miR-4722-3p	-0.233504	0.147026
Claudication distance	hsa-mir-1250_hsa-miR-1250-3p	-0.23284	0.148213
Claudication distance	hsa-mir-6823_hsa-miR-6823-5p	-0.232414	0.148977
Claudication distance	hsa-mir-6739_hsa-miR-6739-3p	0.232153	0.149448
Claudication distance	hsa-mir-7114_hsa-miR-7114-3p	0.231289	0.151012
Claudication distance	hsa-mir-4494_hsa-miR-4494	-0.230414	0.152606
Claudication distance	hsa-mir-6785_hsa-miR-6785-3p	-0.230414	0.152606
Claudication distance	hsa-mir-330_hsa-miR-330-5p	-0.230328	0.152765
Claudication distance	hsa-let-7f-1_hsa-let-7f-5p	0.230233	0.152938
Claudication distance	hsa-mir-6501_hsa-miR-6501-5p	-0.230083	0.153214
Claudication distance	hsa-mir-3939_hsa-miR-3939	-0.229652	0.154007
Claudication distance	hsa-let-7a-1_hsa-let-7a-5p	0.229478	0.154327
Claudication distance	hsa-mir-6821_hsa-miR-6821-5p	0.229079	0.155065
Claudication distance	hsa-mir-181d_hsa-miR-181d-5p	-0.228817	0.155551
Claudication distance	hsa-mir-3064_hsa-miR-3064-5p	-0.228404	0.156317
Claudication distance	hsa-mir-3065_hsa-miR-3065-5p	-0.228061	0.156958
Claudication distance	hsa-mir-338_hsa-miR-338-3p	-0.228061	0.156958
Claudication distance	hsa-mir-877_hsa-miR-877-5p	0.227872	0.157311
Claudication distance	hsa-mir-4325_hsa-miR-4325	-0.227838	0.157374
Claudication distance	hsa-mir-433_hsa-miR-433-5p	-0.227361	0.158269
Claudication distance	hsa-mir-153-2_hsa-miR-153-5p	0.227112	0.158739
Claudication distance	hsa-mir-15b_hsa-miR-15b-5p	-0.226739	0.159442
Claudication distance	hsa-mir-634_hsa-miR-634	0.226568	0.159764
Claudication distance	hsa-mir-147a_hsa-miR-147a	-0.226504	0.159886
Claudication distance	hsa-mir-520b_hsa-miR-520b	-0.226504	0.159886
Claudication distance	hsa-mir-7161_hsa-miR-7161-3p	-0.226504	0.159886
Claudication distance	hsa-mir-6805_hsa-miR-6805-3p	-0.225228	0.162316
Claudication distance	hsa-mir-7113_hsa-miR-7113-5p	-0.224842	0.163056
Claudication distance	hsa-mir-4789_hsa-miR-4789-3p	-0.224798	0.16314
Claudication distance	hsa-mir-3610_hsa-miR-3610	0.224445	0.16382
Claudication distance	hsa-mir-4484_hsa-miR-4484	-0.224189	0.164313
Claudication distance	hsa-mir-5706_hsa-miR-5706	-0.223823	0.165022
Claudication distance	hsa-mir-378a_hsa-miR-378a-5p	0.223339	0.16596
Claudication distance	hsa-mir-6793_hsa-miR-6793-3p	-0.223171	0.166288
Claudication distance	hsa-mir-16-2_hsa-miR-16-5p	-0.222301	0.16799
Claudication distance	hsa-mir-6780a_hsa-miR-6780a-5p	-0.22229	0.168011
Claudication distance	hsa-mir-6514_hsa-miR-6514-5p	0.222139	0.168308
Claudication distance	hsa-mir-4680_hsa-miR-4680-5p	-0.221858	0.16886
Claudication distance	hsa-mir-181b-1_hsa-miR-181b-3p	0.221545	0.169477
Claudication distance	hsa-mir-330_hsa-miR-330-3p	-0.220601	0.17135
Claudication distance	hsa-mir-6509_hsa-miR-6509-3p	-0.220527	0.171497
Claudication distance	hsa-mir-132_hsa-miR-132-5p	0.220412	0.171726
Claudication distance	hsa-let-7a-3_hsa-let-7a-5p	0.220129	0.172291
Claudication distance	hsa-mir-30e_hsa-miR-30e-3p	-0.220034	0.17248
Claudication distance	hsa-mir-676_hsa-miR-676-5p	-0.22001	0.172529
Claudication distance	hsa-mir-6779_hsa-miR-6779-5p	-0.219927	0.172694
Claudication distance	hsa-mir-550a-3_hsa-miR-550a-3p	0.219562	0.173426
Claudication distance	hsa-mir-6786_hsa-miR-6786-3p	-0.218999	0.174559
Claudication distance	hsa-mir-181a-1_hsa-miR-181a-5p	0.21739	0.177827
Claudication distance	hsa-mir-3529_hsa-miR-3529-5p	0.216918	0.178794
Claudication distance	hsa-mir-7-2_hsa-miR-7-2-3p	0.216918	0.178794
Claudication distance	hsa-mir-125b-2_hsa-miR-125b-5p	-0.216823	0.178988
Claudication distance	hsa-mir-889_hsa-miR-889-5p	-0.216556	0.179537
Claudication distance	hsa-mir-6739_hsa-miR-6739-5p	0.216271	0.180126
Claudication distance	hsa-mir-6840_hsa-miR-6840-3p	-0.215732	0.181239
Claudication distance	hsa-mir-375_hsa-miR-375	-0.21568	0.181347
Claudication distance	hsa-mir-4799_hsa-miR-4799-3p	-0.214927	0.182913
Claudication distance	hsa-mir-5096_hsa-miR-5096	-0.214555	0.183691
Claudication distance	hsa-let-7f-1_hsa-let-7f-1-3p	0.214368	0.184081
Claudication distance	hsa-mir-194-2_hsa-miR-194-5p	-0.214274	0.184279
Claudication distance	hsa-mir-1226_hsa-miR-1226-5p	-0.214058	0.184731
Claudication distance	hsa-mir-505_hsa-miR-505-3p	0.213707	0.18547
Claudication distance	hsa-mir-216a_hsa-miR-216a-5p	0.213641	0.185609
Claudication distance	hsa-mir-548c_hsa-miR-548c-3p	0.213613	0.185669
Claudication distance	hsa-mir-885_hsa-miR-885-3p	0.213389	0.18614
Claudication distance	hsa-mir-597_hsa-miR-597-3p	0.213304	0.186321
Claudication distance	hsa-mir-3136_hsa-miR-3136-5p	-0.213235	0.186467
Claudication distance	hsa-mir-4286_hsa-miR-4286	-0.21314	0.186666
Claudication distance	hsa-mir-548x_hsa-miR-548x-3p	-0.213004	0.186955
Claudication distance	hsa-mir-6747_hsa-miR-6747-5p	-0.213004	0.186955
Claudication distance	hsa-mir-643_hsa-miR-643	-0.212857	0.187266
Claudication distance	hsa-mir-378c_hsa-miR-378c	0.212574	0.187868
Claudication distance	hsa-mir-514a-2_hsa-miR-514a-3p	-0.212561	0.187895
Claudication distance	hsa-mir-5000_hsa-miR-5000-3p	-0.212368	0.188305
Claudication distance	hsa-mir-509-1_hsa-miR-509-3p	-0.211596	0.189955
Claudication distance	hsa-mir-181b-2_hsa-miR-181b-5p	0.211441	0.190288
Claudication distance	hsa-mir-411_hsa-miR-411-3p	-0.211063	0.191099
Claudication distance	hsa-mir-1324_hsa-miR-1324	-0.210132	0.193108
Claudication distance	hsa-mir-489_hsa-miR-489-3p	0.210118	0.193139
Claudication distance	hsa-mir-1197_hsa-miR-1197	-0.210024	0.193343
Claudication distance	hsa-mir-4454_hsa-miR-4454	-0.20993	0.193548
Claudication distance	hsa-mir-4532_hsa-miR-4532	-0.209897	0.19362
Claudication distance	hsa-mir-942_hsa-miR-942-5p	0.209741	0.193959
Claudication distance	hsa-mir-6857_hsa-miR-6857-3p	0.209711	0.194023
Claudication distance	hsa-mir-3146_hsa-miR-3146	-0.209695	0.194057
Claudication distance	hsa-mir-106b_hsa-miR-106b-3p	-0.208891	0.195813
Claudication distance	hsa-mir-6500_hsa-miR-6500-3p	-0.208888	0.195819
Claudication distance	hsa-mir-6858_hsa-miR-6858-3p	0.208728	0.196169
Claudication distance	hsa-mir-124-2_hsa-miR-124-3p	-0.208702	0.196226
Claudication distance	hsa-mir-627_hsa-miR-627-3p	-0.208607	0.196434
Claudication distance	hsa-mir-30e_hsa-miR-30e-5p	-0.208324	0.197056
Claudication distance	hsa-mir-3907_hsa-miR-3907	0.208054	0.197651
Claudication distance	hsa-mir-215_hsa-miR-215-3p	-0.208031	0.197702
Claudication distance	hsa-mir-891a_hsa-miR-891a-5p	0.207784	0.198247
Claudication distance	hsa-mir-6754_hsa-miR-6754-5p	-0.207725	0.198376
Claudication distance	hsa-mir-29b-2_hsa-miR-29b-3p	-0.207663	0.198513
Claudication distance	hsa-mir-550a-1_hsa-miR-550a-3p	0.207569	0.198722
Claudication distance	hsa-mir-550b-1_hsa-miR-550b-2-5p	0.207569	0.198722
Claudication distance	hsa-mir-4676_hsa-miR-4676-3p	-0.207097	0.199768
Claudication distance	hsa-mir-4444-2_hsa-miR-4444	0.207016	0.199945
Claudication distance	hsa-mir-2681_hsa-miR-2681-3p	-0.207004	0.199973
Claudication distance	hsa-mir-3680-2_hsa-miR-3680-3p	-0.207004	0.199973
Claudication distance	hsa-mir-4700_hsa-miR-4700-3p	-0.207004	0.199973
Claudication distance	hsa-mir-6131_hsa-miR-6131	-0.207004	0.199973
Claudication distance	hsa-mir-3190_hsa-miR-3190-5p	-0.207002	0.199977
Claudication distance	hsa-mir-3191_hsa-miR-3191-3p	-0.207002	0.199977
Claudication distance	hsa-mir-99a_hsa-miR-99a-5p	-0.207002	0.199977
Claudication distance	hsa-mir-4743_hsa-miR-4743-3p	0.20675	0.200538
Claudication distance	hsa-mir-6849_hsa-miR-6849-3p	-0.206455	0.201195
Claudication distance	hsa-mir-4467_hsa-miR-4467	0.206308	0.201524
Claudication distance	hsa-let-7f-2_hsa-let-7f-5p	0.206152	0.201872
Claudication distance	hsa-mir-1296_hsa-miR-1296-5p	0.205963	0.202294
Claudication distance	hsa-mir-191_hsa-miR-191-5p	-0.205869	0.202506
Claudication distance	hsa-mir-548x_hsa-miR-548x-5p	-0.205782	0.202701
Claudication distance	hsa-mir-500b_hsa-miR-500b-5p	0.205208	0.203991
Claudication distance	hsa-mir-135a-1_hsa-miR-135a-3p	-0.204807	0.204896
Claudication distance	hsa-mir-202_hsa-miR-202-5p	-0.204399	0.205818
Claudication distance	hsa-mir-4690_hsa-miR-4690-5p	0.204004	0.206716
Claudication distance	hsa-mir-6753_hsa-miR-6753-5p	0.203859	0.207045
Claudication distance	hsa-mir-548au_hsa-miR-548au-5p	0.203602	0.20763
Claudication distance	hsa-let-7d_hsa-let-7d-5p	0.20313	0.208708
Claudication distance	hsa-mir-10a_hsa-miR-10a-3p	-0.202942	0.209139
Claudication distance	hsa-mir-193b_hsa-miR-193b-3p	0.202941	0.209141
Claudication distance	hsa-mir-138-1_hsa-miR-138-5p	0.202752	0.209574
Claudication distance	hsa-mir-369_hsa-miR-369-5p	-0.202186	0.210877
Claudication distance	hsa-mir-194-1_hsa-miR-194-5p	-0.202091	0.211095
Claudication distance	hsa-mir-5187_hsa-miR-5187-5p	0.201997	0.211313
Claudication distance	hsa-mir-130a_hsa-miR-130a-3p	-0.201714	0.211968
Claudication distance	hsa-mir-589_hsa-miR-589-5p	-0.201714	0.211968
Claudication distance	hsa-mir-1973_hsa-miR-1973	-0.20162	0.212185
Claudication distance	hsa-mir-6763_hsa-miR-6763-5p	-0.200867	0.213934
Claudication distance	hsa-mir-4436b-1_hsa-miR-4436b-3p	0.200658	0.214419
Claudication distance	hsa-mir-1245b_hsa-miR-1245b-3p	-0.200001	0.215956
Claudication distance	hsa-mir-3202-1_hsa-miR-3202	0.199819	0.216382
Claudication distance	hsa-mir-4299_hsa-miR-4299	-0.199557	0.216998
Claudication distance	hsa-mir-1260b_hsa-miR-1260b	-0.199542	0.217034
Claudication distance	hsa-mir-6878_hsa-miR-6878-3p	0.199514	0.2171
Claudication distance	hsa-mir-3155a_hsa-miR-3155a	0.19926	0.217698
Claudication distance	hsa-mir-4661_hsa-miR-4661-3p	-0.199135	0.217992
Claudication distance	hsa-mir-1254-1_hsa-miR-1254	-0.199021	0.21826
Claudication distance	hsa-mir-4429_hsa-miR-4429	-0.198692	0.219039
Claudication distance	hsa-mir-3928_hsa-miR-3928-3p	0.198597	0.219262
Claudication distance	hsa-mir-3681_hsa-miR-3681-3p	-0.198327	0.219902
Claudication distance	hsa-mir-4482_hsa-miR-4482-3p	-0.197547	0.221759
Claudication distance	hsa-mir-4435-2_hsa-miR-4435	-0.197517	0.221831
Claudication distance	hsa-mir-29b-1_hsa-miR-29b-3p	-0.19737	0.222183
Claudication distance	hsa-mir-4516_hsa-miR-4516	-0.197291	0.222371
Claudication distance	hsa-mir-3179-1_hsa-miR-3179	-0.197273	0.222414
Claudication distance	hsa-mir-204_hsa-miR-204-3p	-0.197226	0.222527
Claudication distance	hsa-mir-4649_hsa-miR-4649-5p	-0.197148	0.222712
Claudication distance	hsa-mir-3916_hsa-miR-3916	-0.19714	0.222733
Claudication distance	hsa-mir-1185-1_hsa-miR-1185-5p	-0.196765	0.223631
Claudication distance	hsa-mir-410_hsa-miR-410-3p	-0.196614	0.223993
Claudication distance	hsa-mir-938_hsa-miR-938	0.196095	0.225244
Claudication distance	hsa-mir-521-1_hsa-miR-521	0.196004	0.225464
Claudication distance	hsa-mir-6753_hsa-miR-6753-3p	0.196004	0.225464
Claudication distance	hsa-mir-6843_hsa-miR-6843-3p	-0.195909	0.225692
Claudication distance	hsa-mir-4501_hsa-miR-4501	0.195503	0.226675
Claudication distance	hsa-mir-34a_hsa-miR-34a-5p	0.195481	0.226728
Claudication distance	hsa-mir-3179-2_hsa-miR-3179	0.195451	0.226801
Claudication distance	hsa-mir-100_hsa-miR-100-5p	-0.195387	0.226957
Claudication distance	hsa-mir-466_hsa-miR-466	-0.195045	0.227785
Claudication distance	hsa-mir-377_hsa-miR-377-3p	-0.194914	0.228104
Claudication distance	hsa-mir-3920_hsa-miR-3920	-0.194763	0.228473
Claudication distance	hsa-mir-1260a_hsa-miR-1260a	-0.194631	0.228794
Claudication distance	hsa-mir-6503_hsa-miR-6503-3p	0.194442	0.229255
Claudication distance	hsa-mir-3159_hsa-miR-3159	-0.194347	0.229488
Claudication distance	hsa-mir-4306_hsa-miR-4306	0.194053	0.230207
Claudication distance	hsa-mir-30d_hsa-miR-30d-5p	-0.19397	0.23041
Claudication distance	hsa-mir-6740_hsa-miR-6740-3p	0.193693	0.231089
Claudication distance	hsa-mir-1468_hsa-miR-1468-3p	-0.193631	0.231241
Claudication distance	hsa-mir-6862-1_hsa-miR-6862-5p	-0.193587	0.231351
Claudication distance	hsa-mir-4769_hsa-miR-4769-5p	-0.193413	0.231777
Claudication distance	hsa-mir-7641-1_hsa-miR-7641	0.19312	0.232498
Claudication distance	hsa-mir-6859-2_hsa-miR-6859-5p	-0.193074	0.232612
Claudication distance	hsa-mir-27b_hsa-miR-27b-3p	-0.192837	0.233198
Claudication distance	hsa-mir-4732_hsa-miR-4732-3p	-0.192805	0.233276
Claudication distance	hsa-mir-1288_hsa-miR-1288-3p	-0.192506	0.234015
Claudication distance	hsa-mir-29a_hsa-miR-29a-3p	-0.192459	0.234132
Claudication distance	hsa-mir-5094_hsa-miR-5094	-0.192352	0.234398
Claudication distance	hsa-mir-4732_hsa-miR-4732-5p	-0.191521	0.236464
Claudication distance	hsa-mir-4683_hsa-miR-4683	-0.191268	0.237094
Claudication distance	hsa-mir-7855_hsa-miR-7855-5p	-0.190779	0.238317
Claudication distance	hsa-mir-376a-1_hsa-miR-376a-5p	-0.190759	0.238368
Claudication distance	hsa-mir-3691_hsa-miR-3691-3p	0.190572	0.238839
Claudication distance	hsa-mir-6742_hsa-miR-6742-3p	0.190417	0.239226
Claudication distance	hsa-mir-4747_hsa-miR-4747-3p	-0.190236	0.239683
Claudication distance	hsa-mir-1273h_hsa-miR-1273h-5p	-0.190193	0.239792
Claudication distance	hsa-mir-548al_hsa-miR-548al	-0.189985	0.240314
Claudication distance	hsa-mir-4748_hsa-miR-4748	-0.189901	0.240525
Claudication distance	hsa-mir-6780a_hsa-miR-6780a-3p	-0.189869	0.240608
Claudication distance	hsa-mir-519b_hsa-miR-519b-3p	-0.189796	0.24079
Claudication distance	hsa-mir-3139_hsa-miR-3139	-0.189713	0.241001
Claudication distance	hsa-mir-1270-2_hsa-miR-1270	-0.189558	0.241393
Claudication distance	hsa-mir-6859-1_hsa-miR-6859-5p	-0.189466	0.241625
Claudication distance	hsa-mir-548e_hsa-miR-548e-3p	-0.189437	0.241699
Claudication distance	hsa-mir-5100_hsa-miR-5100	-0.189154	0.242416
Claudication distance	hsa-mir-10b_hsa-miR-10b-5p	0.188965	0.242896
Claudication distance	hsa-mir-3134_hsa-miR-3134	0.188837	0.243221
Claudication distance	hsa-mir-4661_hsa-miR-4661-5p	0.188827	0.243247
Claudication distance	hsa-mir-4761_hsa-miR-4761-5p	0.188498	0.244083
Claudication distance	hsa-mir-382_hsa-miR-382-5p	-0.188493	0.244097
Claudication distance	hsa-mir-548j_hsa-miR-548j-5p	0.188398	0.244337
Claudication distance	hsa-mir-941-2_hsa-miR-941	-0.188266	0.244676
Claudication distance	hsa-mir-552_hsa-miR-552-5p	0.188006	0.245339
Claudication distance	hsa-mir-6777_hsa-miR-6777-3p	-0.187806	0.245851
Claudication distance	hsa-mir-4531_hsa-miR-4531	0.187643	0.246269
Claudication distance	hsa-mir-551b_hsa-miR-551b-5p	-0.187072	0.247734
Claudication distance	hsa-mir-7641-2_hsa-miR-7641	0.186699	0.248697
Claudication distance	hsa-mir-1305_hsa-miR-1305	0.186669	0.248774
Claudication distance	hsa-mir-4688_hsa-miR-4688	-0.18643	0.24939
Claudication distance	hsa-mir-6089-1_hsa-miR-6089	-0.186359	0.249573
Claudication distance	hsa-mir-1296_hsa-miR-1296-3p	-0.186339	0.249627
Claudication distance	hsa-mir-3685_hsa-miR-3685	0.186321	0.249672
Claudication distance	hsa-mir-378i_hsa-miR-378i	0.186321	0.249673
Claudication distance	hsa-mir-582_hsa-miR-582-3p	0.186226	0.249917
Claudication distance	hsa-mir-3188_hsa-miR-3188	-0.185941	0.250657
Claudication distance	hsa-mir-4695_hsa-miR-4695-3p	-0.18592	0.250712
Claudication distance	hsa-let-7a-2_hsa-let-7a-2-3p	-0.185868	0.250846
Claudication distance	hsa-mir-550a-2_hsa-miR-550a-3p	0.185849	0.250897
Claudication distance	hsa-mir-550b-2_hsa-miR-550b-2-5p	0.185849	0.250897
Claudication distance	hsa-mir-6733_hsa-miR-6733-3p	-0.185708	0.251261
Claudication distance	hsa-mir-18b_hsa-miR-18b-3p	-0.185376	0.252124
Claudication distance	hsa-mir-9-2_hsa-miR-9-3p	0.185093	0.252862
Claudication distance	hsa-mir-5584_hsa-miR-5584-3p	-0.184935	0.253276
Claudication distance	hsa-mir-450b_hsa-miR-450b-3p	-0.184819	0.253578
Claudication distance	hsa-mir-25_hsa-miR-25-3p	-0.184526	0.254344
Claudication distance	hsa-mir-30c-1_hsa-miR-30c-1-3p	-0.184526	0.254344
Claudication distance	hsa-mir-6755_hsa-miR-6755-3p	0.184388	0.254706
Claudication distance	hsa-mir-1228_hsa-miR-1228-3p	0.184073	0.255532
Claudication distance	hsa-mir-942_hsa-miR-942-3p	-0.182319	0.26017
Claudication distance	hsa-mir-3181_hsa-miR-3181	-0.182301	0.260216
Claudication distance	hsa-mir-4539_hsa-miR-4539	-0.182253	0.260344
Claudication distance	hsa-mir-2277_hsa-miR-2277-3p	0.182229	0.260409
Claudication distance	hsa-mir-134_hsa-miR-134-3p	-0.182022	0.260961
Claudication distance	hsa-mir-4446_hsa-miR-4446-5p	-0.181802	0.261545
Claudication distance	hsa-mir-3198-1_hsa-miR-3198	0.181513	0.262318
Claudication distance	hsa-mir-4742_hsa-miR-4742-5p	-0.181505	0.262341
Claudication distance	hsa-mir-3162_hsa-miR-3162-3p	-0.181487	0.262388
Claudication distance	hsa-mir-550a-3_hsa-miR-550a-3-5p	-0.180946	0.263836
Claudication distance	hsa-mir-4719_hsa-miR-4719	0.180707	0.264478
Claudication distance	hsa-mir-4670_hsa-miR-4670-3p	0.180609	0.264743
Claudication distance	hsa-mir-4726_hsa-miR-4726-5p	-0.180415	0.265266
Claudication distance	hsa-mir-4537_hsa-miR-4537	-0.180378	0.265363
Claudication distance	hsa-mir-148a_hsa-miR-148a-3p	-0.180371	0.265382
Claudication distance	hsa-mir-320a_hsa-miR-320a	0.180371	0.265382
Claudication distance	hsa-mir-500a_hsa-miR-500a-5p	0.180088	0.266146
Claudication distance	hsa-mir-509-2_hsa-miR-509-5p	-0.180065	0.266208
Claudication distance	hsa-mir-3613_hsa-miR-3613-3p	-0.180002	0.266378
Claudication distance	hsa-mir-487a_hsa-miR-487a-5p	-0.179596	0.267478
Claudication distance	hsa-mir-6797_hsa-miR-6797-5p	-0.179252	0.268409
Claudication distance	hsa-mir-148b_hsa-miR-148b-3p	-0.178955	0.269217
Claudication distance	hsa-mir-7846_hsa-miR-7846-3p	-0.178569	0.270268
Claudication distance	hsa-mir-17_hsa-miR-17-5p	-0.178483	0.270503
Claudication distance	hsa-mir-483_hsa-miR-483-3p	-0.178262	0.271104
Claudication distance	hsa-mir-548ax_hsa-miR-548ax	-0.178199	0.271277
Claudication distance	hsa-mir-6894_hsa-miR-6894-5p	0.178072	0.271626
Claudication distance	hsa-mir-2681_hsa-miR-2681-5p	-0.177753	0.272497
Claudication distance	hsa-mir-3132_hsa-miR-3132	-0.177753	0.272497
Claudication distance	hsa-mir-4530_hsa-miR-4530	-0.177753	0.272497
Claudication distance	hsa-mir-6770-2_hsa-miR-6770-3p	-0.177753	0.272497
Claudication distance	hsa-mir-6786_hsa-miR-6786-5p	-0.177753	0.272497
Claudication distance	hsa-mir-7112-1_hsa-miR-7112-5p	-0.177753	0.272497
Claudication distance	hsa-mir-107_hsa-miR-107	-0.177727	0.272569
Claudication distance	hsa-mir-532_hsa-miR-532-3p	0.177633	0.272828
Claudication distance	hsa-mir-124-2_hsa-miR-124-5p	-0.177226	0.273947
Claudication distance	hsa-mir-377_hsa-miR-377-5p	-0.177161	0.274126
Claudication distance	hsa-mir-4641_hsa-miR-4641	0.176521	0.27589
Claudication distance	hsa-mir-4496_hsa-miR-4496	-0.176162	0.276884
Claudication distance	hsa-mir-561_hsa-miR-561-5p	-0.176147	0.276924
Claudication distance	hsa-mir-3611_hsa-miR-3611	0.176027	0.277256
Claudication distance	hsa-mir-5585_hsa-miR-5585-5p	0.175755	0.278012
Claudication distance	hsa-mir-487b_hsa-miR-487b-3p	-0.175744	0.278043
Claudication distance	hsa-mir-1185-2_hsa-miR-1185-5p	-0.175091	0.27986
Claudication distance	hsa-mir-6875_hsa-miR-6875-5p	-0.17484	0.280561
Claudication distance	hsa-mir-548aj-2_hsa-miR-548aj-5p	0.174611	0.281202
Claudication distance	hsa-mir-6741_hsa-miR-6741-5p	-0.174023	0.282851
Claudication distance	hsa-mir-141_hsa-miR-141-5p	-0.17384	0.283364
Claudication distance	hsa-mir-4651_hsa-miR-4651	-0.173812	0.283444
Claudication distance	hsa-mir-6820_hsa-miR-6820-3p	0.173761	0.283587
Claudication distance	hsa-mir-3130-1_hsa-miR-3130-3p	-0.173666	0.283853
Claudication distance	hsa-mir-3130-2_hsa-miR-3130-5p	-0.173666	0.283853
Claudication distance	hsa-mir-6749_hsa-miR-6749-3p	-0.173654	0.283889
Claudication distance	hsa-mir-7848_hsa-miR-7848-3p	-0.173443	0.284484
Claudication distance	hsa-mir-548f-3_hsa-miR-548f-3p	-0.173383	0.284652
Claudication distance	hsa-mir-365b_hsa-miR-365b-5p	-0.172978	0.285795
Claudication distance	hsa-mir-30c-2_hsa-miR-30c-5p	-0.172911	0.285986
Claudication distance	hsa-mir-577_hsa-miR-577	0.172566	0.286964
Claudication distance	hsa-mir-3144_hsa-miR-3144-3p	0.172409	0.287408
Claudication distance	hsa-mir-570_hsa-miR-570-5p	0.172069	0.288374
Claudication distance	hsa-mir-345_hsa-miR-345-5p	0.172061	0.288397
Claudication distance	hsa-mir-4469_hsa-miR-4469	-0.172058	0.288406
Claudication distance	hsa-mir-134_hsa-miR-134-5p	-0.171683	0.289473
Claudication distance	hsa-mir-181b-1_hsa-miR-181b-5p	0.1714	0.290281
Claudication distance	hsa-mir-6879_hsa-miR-6879-3p	-0.171375	0.290354
Claudication distance	hsa-mir-708_hsa-miR-708-5p	0.171306	0.290551
Claudication distance	hsa-mir-6803_hsa-miR-6803-5p	-0.170982	0.291476
Claudication distance	hsa-mir-1297_hsa-miR-1297	-0.170833	0.291903
Claudication distance	hsa-mir-378g_hsa-miR-378g	0.170494	0.292876
Claudication distance	hsa-mir-4787_hsa-miR-4787-3p	-0.170401	0.293145
Claudication distance	hsa-mir-224_hsa-miR-224-3p	-0.169614	0.295413
Claudication distance	hsa-mir-133a-1_hsa-miR-133a-5p	-0.169429	0.295948
Claudication distance	hsa-mir-6837_hsa-miR-6837-5p	0.169387	0.296069
Claudication distance	hsa-mir-23a_hsa-miR-23a-3p	-0.169039	0.297076
Claudication distance	hsa-mir-501_hsa-miR-501-5p	0.16885	0.297624
Claudication distance	hsa-mir-625_hsa-miR-625-5p	0.168567	0.298448
Claudication distance	hsa-mir-199a-1_hsa-miR-199a-5p	-0.168189	0.299547
Claudication distance	hsa-mir-3940_hsa-miR-3940-5p	0.168106	0.29979
Claudication distance	hsa-mir-6767_hsa-miR-6767-3p	0.168002	0.300093
Claudication distance	hsa-mir-6782_hsa-miR-6782-5p	-0.167857	0.300516
Claudication distance	hsa-mir-146a_hsa-miR-146a-5p	-0.167623	0.301202
Claudication distance	hsa-mir-3942_hsa-miR-3942-5p	-0.167392	0.301877
Claudication distance	hsa-mir-5009_hsa-miR-5009-3p	-0.167392	0.301877
Claudication distance	hsa-mir-6800_hsa-miR-6800-3p	-0.167359	0.301975
Claudication distance	hsa-mir-337_hsa-miR-337-5p	-0.167245	0.302308
Claudication distance	hsa-mir-4668_hsa-miR-4668-3p	-0.167174	0.302515
Claudication distance	hsa-mir-329-2_hsa-miR-329-3p	-0.16715	0.302585
Claudication distance	hsa-mir-6732_hsa-miR-6732-5p	-0.167056	0.302862
Claudication distance	hsa-mir-99b_hsa-miR-99b-5p	-0.166773	0.303695
Claudication distance	hsa-mir-3133_hsa-miR-3133	-0.166583	0.304254
Claudication distance	hsa-mir-4667_hsa-miR-4667-3p	0.166143	0.305551
Claudication distance	hsa-mir-654_hsa-miR-654-3p	-0.166112	0.305643
Claudication distance	hsa-mir-889_hsa-miR-889-3p	-0.166112	0.305643
Claudication distance	hsa-mir-4301_hsa-miR-4301	-0.165984	0.30602
Claudication distance	hsa-mir-190a_hsa-miR-190a-3p	0.165923	0.306201
Claudication distance	hsa-mir-6812_hsa-miR-6812-5p	0.165295	0.30806
Claudication distance	hsa-mir-935_hsa-miR-935	0.164919	0.309178
Claudication distance	hsa-mir-4419b_hsa-miR-4419b	0.16478	0.309592
Claudication distance	hsa-mir-21_hsa-miR-21-3p	0.164601	0.310125
Claudication distance	hsa-mir-4656_hsa-miR-4656	0.164139	0.311502
Claudication distance	hsa-mir-362_hsa-miR-362-5p	-0.163845	0.312382
Claudication distance	hsa-mir-376c_hsa-miR-376c-5p	-0.16309	0.314649
Claudication distance	hsa-mir-182_hsa-miR-182-5p	-0.162995	0.314933
Claudication distance	hsa-mir-199a-2_hsa-miR-199a-5p	-0.162618	0.316071
Claudication distance	hsa-mir-6774_hsa-miR-6774-3p	0.162578	0.316191
Claudication distance	hsa-mir-6815_hsa-miR-6815-5p	-0.162382	0.316781
Claudication distance	hsa-mir-616_hsa-miR-616-5p	-0.162051	0.317783
Claudication distance	hsa-mir-4722_hsa-miR-4722-5p	-0.161874	0.318319
Claudication distance	hsa-mir-3194_hsa-miR-3194-5p	0.16139	0.319788
Claudication distance	hsa-mir-376c_hsa-miR-376c-3p	-0.161201	0.320362
Claudication distance	hsa-mir-449b_hsa-miR-449b-3p	0.161056	0.320803
Claudication distance	hsa-mir-3678_hsa-miR-3678-5p	-0.160914	0.321236
Claudication distance	hsa-mir-485_hsa-miR-485-5p	-0.160665	0.321997
Claudication distance	hsa-mir-6865_hsa-miR-6865-3p	-0.160653	0.32203
Claudication distance	hsa-mir-4802_hsa-miR-4802-3p	0.160595	0.32221
Claudication distance	hsa-mir-6720_hsa-miR-6720-3p	-0.160592	0.322219
Claudication distance	hsa-mir-616_hsa-miR-616-3p	0.16057	0.322285
Claudication distance	hsa-mir-3607_hsa-miR-3607-3p	0.16054	0.322377
Claudication distance	hsa-mir-6726_hsa-miR-6726-5p	-0.160409	0.322778
Claudication distance	hsa-mir-663b_hsa-miR-663b	0.16005	0.323875
Claudication distance	hsa-mir-6505_hsa-miR-6505-5p	0.159796	0.324653
Claudication distance	hsa-mir-936_hsa-miR-936	-0.159738	0.324832
Claudication distance	hsa-mir-6741_hsa-miR-6741-3p	0.159656	0.325085
Claudication distance	hsa-mir-411_hsa-miR-411-5p	-0.159407	0.325849
Claudication distance	hsa-mir-4664_hsa-miR-4664-3p	0.159262	0.326295
Claudication distance	hsa-mir-181a-1_hsa-miR-181a-3p	0.159123	0.326721
Claudication distance	hsa-mir-758_hsa-miR-758-3p	-0.158651	0.328177
Claudication distance	hsa-mir-3135b_hsa-miR-3135b	-0.158335	0.329153
Claudication distance	hsa-mir-523_hsa-miR-523-3p	-0.158253	0.329409
Claudication distance	hsa-mir-656_hsa-miR-656-3p	-0.158085	0.32993
Claudication distance	hsa-mir-496_hsa-miR-496	-0.157896	0.330515
Claudication distance	hsa-mir-6895_hsa-miR-6895-5p	0.157846	0.330669
Claudication distance	hsa-mir-1323_hsa-miR-1323	-0.157766	0.330919
Claudication distance	hsa-mir-6865_hsa-miR-6865-5p	-0.157234	0.332571
Claudication distance	hsa-mir-3064_hsa-miR-3064-3p	-0.157195	0.332694
Claudication distance	hsa-mir-378d-2_hsa-miR-378d	0.157046	0.333158
Claudication distance	hsa-mir-4254_hsa-miR-4254	0.157003	0.333292
Claudication distance	hsa-mir-1271_hsa-miR-1271-5p	0.156763	0.334042
Claudication distance	hsa-mir-6783_hsa-miR-6783-5p	0.156597	0.334559
Claudication distance	hsa-mir-4786_hsa-miR-4786-3p	0.156281	0.335548
Claudication distance	hsa-mir-4796_hsa-miR-4796-5p	-0.15609	0.336146
Claudication distance	hsa-mir-3121_hsa-miR-3121-3p	-0.155906	0.336724
Claudication distance	hsa-mir-208a_hsa-miR-208a-5p	0.155878	0.336811
Claudication distance	hsa-mir-6760_hsa-miR-6760-3p	0.155878	0.336811
Claudication distance	hsa-mir-5195_hsa-miR-5195-5p	0.155794	0.337073
Claudication distance	hsa-mir-6502_hsa-miR-6502-5p	-0.155635	0.337575
Claudication distance	hsa-mir-5690_hsa-miR-5690	0.15544	0.338186
Claudication distance	hsa-mir-671_hsa-miR-671-3p	-0.15544	0.338186
Claudication distance	hsa-mir-1908_hsa-miR-1908-3p	-0.155318	0.338572
Claudication distance	hsa-mir-3157_hsa-miR-3157-3p	-0.154974	0.339655
Claudication distance	hsa-mir-4517_hsa-miR-4517	-0.154821	0.340137
Claudication distance	hsa-mir-7106_hsa-miR-7106-3p	0.154806	0.340184
Claudication distance	hsa-mir-548am_hsa-miR-548am-5p	0.154779	0.340269
Claudication distance	hsa-mir-6503_hsa-miR-6503-5p	0.154779	0.340269
Claudication distance	hsa-mir-1225_hsa-miR-1225-5p	-0.154763	0.34032
Claudication distance	hsa-mir-3192_hsa-miR-3192-5p	0.154459	0.341281
Claudication distance	hsa-mir-24-2_hsa-miR-24-2-5p	0.154402	0.341464
Claudication distance	hsa-mir-431_hsa-miR-431-5p	-0.154307	0.341763
Claudication distance	hsa-mir-4754_hsa-miR-4754	-0.154198	0.342107
Claudication distance	hsa-mir-509-3_hsa-miR-509-3-5p	-0.154088	0.342457
Claudication distance	hsa-mir-6743_hsa-miR-6743-3p	-0.153849	0.343216
Claudication distance	hsa-mir-4648_hsa-miR-4648	-0.153657	0.343825
Claudication distance	hsa-mir-607_hsa-miR-607	0.153615	0.343958
Claudication distance	hsa-mir-4774_hsa-miR-4774-5p	-0.153609	0.343979
Claudication distance	hsa-mir-1287_hsa-miR-1287-5p	-0.153457	0.34446
Claudication distance	hsa-mir-6516_hsa-miR-6516-3p	-0.153318	0.344904
Claudication distance	hsa-mir-514a-3_hsa-miR-514a-5p	-0.153003	0.345906
Claudication distance	hsa-mir-154_hsa-miR-154-3p	-0.152985	0.345965
Claudication distance	hsa-mir-301a_hsa-miR-301a-5p	-0.152985	0.345965
Claudication distance	hsa-mir-1255a_hsa-miR-1255a	0.152702	0.346869
Claudication distance	hsa-mir-548aq_hsa-miR-548aq-3p	-0.152702	0.346869
Claudication distance	hsa-mir-651_hsa-miR-651-5p	-0.152419	0.347775
Claudication distance	hsa-mir-155_hsa-miR-155-5p	0.152324	0.348078
Claudication distance	hsa-mir-5587_hsa-miR-5587-3p	0.152189	0.348511
Claudication distance	hsa-mir-382_hsa-miR-382-3p	-0.152135	0.348683
Claudication distance	hsa-mir-944_hsa-miR-944	0.152023	0.349042
Claudication distance	hsa-mir-487a_hsa-miR-487a-3p	-0.151757	0.349895
Claudication distance	hsa-mir-933_hsa-miR-933	-0.151757	0.349895
Claudication distance	hsa-mir-147b_hsa-miR-147b	0.151663	0.350198
Claudication distance	hsa-mir-6748_hsa-miR-6748-3p	0.151404	0.351033
Claudication distance	hsa-mir-381_hsa-miR-381-3p	-0.15138	0.35111
Claudication distance	hsa-mir-4455_hsa-miR-4455	-0.151258	0.3515
Claudication distance	hsa-mir-19a_hsa-miR-19a-5p	0.151191	0.351718
Claudication distance	hsa-mir-539_hsa-miR-539-5p	-0.151191	0.351718
Claudication distance	hsa-mir-6885_hsa-miR-6885-3p	-0.150679	0.353372
Claudication distance	hsa-mir-6889_hsa-miR-6889-3p	-0.15065	0.353464
Claudication distance	hsa-mir-3116-2_hsa-miR-3116	-0.150535	0.353836
Claudication distance	hsa-mir-7977_hsa-miR-7977	-0.150435	0.354158
Claudication distance	hsa-mir-4728_hsa-miR-4728-5p	-0.150195	0.354937
Claudication distance	hsa-mir-6813_hsa-miR-6813-5p	0.149963	0.355688
Claudication distance	hsa-mir-4727_hsa-miR-4727-3p	-0.149937	0.355774
Claudication distance	hsa-mir-4701_hsa-miR-4701-5p	-0.149471	0.357288
Claudication distance	hsa-mir-323a_hsa-miR-323a-3p	-0.149397	0.357529
Claudication distance	hsa-mir-3691_hsa-miR-3691-5p	-0.149369	0.35762
Claudication distance	hsa-mir-1262_hsa-miR-1262	0.149311	0.357809
Claudication distance	hsa-mir-885_hsa-miR-885-5p	0.149073	0.358583
Claudication distance	hsa-mir-136_hsa-miR-136-3p	-0.148924	0.359068
Claudication distance	hsa-mir-138-2_hsa-miR-138-5p	-0.14883	0.359376
Claudication distance	hsa-mir-632_hsa-miR-632	-0.148563	0.360249
Claudication distance	hsa-mir-154_hsa-miR-154-5p	-0.148547	0.360302
Claudication distance	hsa-mir-4666b_hsa-miR-4666b	0.147826	0.362663
Claudication distance	hsa-mir-20b_hsa-miR-20b-5p	0.147697	0.363088
Claudication distance	hsa-mir-6883_hsa-miR-6883-3p	-0.147646	0.363253
Claudication distance	hsa-mir-200c_hsa-miR-200c-5p	-0.147496	0.363747
Claudication distance	hsa-mir-133a-2_hsa-miR-133a-3p	-0.147319	0.36433
Claudication distance	hsa-mir-4765_hsa-miR-4765	-0.147202	0.364715
Claudication distance	hsa-mir-376a-1_hsa-miR-376a-3p	-0.146941	0.365575
Claudication distance	hsa-mir-511_hsa-miR-511-5p	-0.14678	0.366106
Claudication distance	hsa-mir-6783_hsa-miR-6783-3p	0.146761	0.366171
Claudication distance	hsa-mir-30a_hsa-miR-30a-5p	-0.146658	0.36651
Claudication distance	hsa-mir-6779_hsa-miR-6779-3p	-0.146579	0.366771
Claudication distance	hsa-mir-200b_hsa-miR-200b-5p	0.146564	0.366822
Claudication distance	hsa-mir-24-1_hsa-miR-24-1-5p	0.146469	0.367134
Claudication distance	hsa-mir-3074_hsa-miR-3074-3p	0.146469	0.367134
Claudication distance	hsa-mir-1237_hsa-miR-1237-5p	-0.146435	0.367246
Claudication distance	hsa-mir-6738_hsa-miR-6738-5p	-0.146378	0.367436
Claudication distance	hsa-mir-208b_hsa-miR-208b-3p	0.146184	0.368079
Claudication distance	hsa-mir-4520a_hsa-miR-4520a-5p	0.146143	0.368214
Claudication distance	hsa-mir-4520b_hsa-miR-4520b-3p	0.146143	0.368214
Claudication distance	hsa-mir-514b_hsa-miR-514b-5p	-0.146097	0.368366
Claudication distance	hsa-mir-5008_hsa-miR-5008-5p	-0.145971	0.368782
Claudication distance	hsa-mir-7155_hsa-miR-7155-5p	-0.145855	0.369168
Claudication distance	hsa-mir-1972-2_hsa-miR-1972	-0.145691	0.369714
Claudication distance	hsa-mir-3622a_hsa-miR-3622a-5p	-0.145552	0.370175
Claudication distance	hsa-mir-3622b_hsa-miR-3622b-3p	-0.145552	0.370175
Claudication distance	hsa-mir-5009_hsa-miR-5009-5p	-0.145549	0.370185
Claudication distance	hsa-mir-92a-1_hsa-miR-92a-1-5p	0.14543	0.370579
Claudication distance	hsa-mir-6861_hsa-miR-6861-5p	-0.145183	0.371403
Claudication distance	hsa-mir-3173_hsa-miR-3173-5p	-0.145147	0.371522
Claudication distance	hsa-mir-3194_hsa-miR-3194-3p	0.145053	0.371837
Claudication distance	hsa-mir-4485_hsa-miR-4485	-0.145053	0.371837
Claudication distance	hsa-mir-7850_hsa-miR-7850-5p	0.14504	0.371877
Claudication distance	hsa-mir-210_hsa-miR-210-3p	0.144864	0.372466
Claudication distance	hsa-mir-582_hsa-miR-582-5p	0.144675	0.373097
Claudication distance	hsa-mir-193b_hsa-miR-193b-5p	0.144622	0.373274
Claudication distance	hsa-mir-8072_hsa-miR-8072	-0.144363	0.37414
Claudication distance	hsa-mir-610_hsa-miR-610	0.144149	0.374855
Claudication distance	hsa-mir-4772_hsa-miR-4772-3p	0.144108	0.374991
Claudication distance	hsa-mir-450b_hsa-miR-450b-5p	0.144014	0.375308
Claudication distance	hsa-mir-1273a_hsa-miR-1273a	-0.143674	0.376448
Claudication distance	hsa-mir-129-1_hsa-miR-129-5p	0.143645	0.376546
Claudication distance	hsa-mir-125a_hsa-miR-125a-5p	-0.143636	0.376575
Claudication distance	hsa-mir-1909_hsa-miR-1909-5p	-0.143628	0.376603
Claudication distance	hsa-mir-4513_hsa-miR-4513	-0.143628	0.376603
Claudication distance	hsa-mir-548ab_hsa-miR-548ab	-0.143587	0.376741
Claudication distance	hsa-mir-196a-1_hsa-miR-196a-5p	-0.143542	0.376892
Claudication distance	hsa-mir-374b_hsa-miR-374b-3p	-0.143542	0.376892
Claudication distance	hsa-mir-4730_hsa-miR-4730	-0.143304	0.377691
Claudication distance	hsa-mir-3605_hsa-miR-3605-5p	0.142637	0.379939
Claudication distance	hsa-mir-451a_hsa-miR-451a	0.142597	0.380072
Claudication distance	hsa-mir-6771_hsa-miR-6771-3p	-0.142491	0.380429
Claudication distance	hsa-mir-374c_hsa-miR-374c-5p	-0.142408	0.38071
Claudication distance	hsa-mir-548p_hsa-miR-548p	-0.142286	0.381123
Claudication distance	hsa-mir-409_hsa-miR-409-3p	-0.142031	0.381988
Claudication distance	hsa-mir-409_hsa-miR-409-5p	-0.141842	0.382627
Claudication distance	hsa-mir-124-3_hsa-miR-124-3p	-0.141747	0.382947
Claudication distance	hsa-mir-369_hsa-miR-369-3p	-0.141747	0.382947
Claudication distance	hsa-mir-374a_hsa-miR-374a-3p	0.141747	0.382947
Claudication distance	hsa-mir-302b_hsa-miR-302b-3p	0.141624	0.383367
Claudication distance	hsa-mir-6796_hsa-miR-6796-5p	0.141624	0.383367
Claudication distance	hsa-mir-3609_hsa-miR-3609	-0.141558	0.383588
Claudication distance	hsa-mir-6801_hsa-miR-6801-5p	-0.141241	0.384668
Claudication distance	hsa-mir-450a-1_hsa-miR-450a-1-3p	-0.141029	0.385387
Claudication distance	hsa-mir-548b_hsa-miR-548b-5p	-0.140762	0.386296
Claudication distance	hsa-mir-4735_hsa-miR-4735-3p	0.140628	0.386755
Claudication distance	hsa-mir-96_hsa-miR-96-3p	0.140628	0.386755
Claudication distance	hsa-mir-545_hsa-miR-545-3p	-0.14052	0.387124
Claudication distance	hsa-mir-514b_hsa-miR-514b-3p	-0.140519	0.387126
Claudication distance	hsa-mir-3163_hsa-miR-3163	-0.140378	0.387608
Claudication distance	hsa-mir-6715b_hsa-miR-6715b-3p	-0.140378	0.387608
Claudication distance	hsa-mir-888_hsa-miR-888-5p	-0.140378	0.387608
Claudication distance	hsa-mir-128-1_hsa-miR-128-1-5p	0.139771	0.389684
Claudication distance	hsa-mir-5000_hsa-miR-5000-5p	0.139742	0.389784
Claudication distance	hsa-mir-4757_hsa-miR-4757-3p	-0.139686	0.389974
Claudication distance	hsa-mir-3938_hsa-miR-3938	-0.139645	0.390115
Claudication distance	hsa-mir-5196_hsa-miR-5196-5p	-0.139645	0.390115
Claudication distance	hsa-mir-6124_hsa-miR-6124	-0.139645	0.390115
Claudication distance	hsa-mir-6776_hsa-miR-6776-5p	-0.139645	0.390115
Claudication distance	hsa-mir-4464_hsa-miR-4464	0.139567	0.390381
Claudication distance	hsa-mir-223_hsa-miR-223-3p	-0.139386	0.391002
Claudication distance	hsa-mir-6738_hsa-miR-6738-3p	-0.139302	0.391292
Claudication distance	hsa-mir-1273f_hsa-miR-1273f	-0.139261	0.391432
Claudication distance	hsa-mir-656_hsa-miR-656-5p	-0.138996	0.392343
Claudication distance	hsa-mir-4458_hsa-miR-4458	0.138939	0.39254
Claudication distance	hsa-mir-374a_hsa-miR-374a-5p	-0.138725	0.393275
Claudication distance	hsa-mir-101-2_hsa-miR-101-3p	-0.138064	0.395555
Claudication distance	hsa-mir-1908_hsa-miR-1908-5p	0.137875	0.396208
Claudication distance	hsa-mir-3688-1_hsa-miR-3688-3p	-0.13773	0.396713
Claudication distance	hsa-mir-3688-2_hsa-miR-3688-5p	-0.13773	0.396713
Claudication distance	hsa-mir-4746_hsa-miR-4746-3p	0.137489	0.397547
Claudication distance	hsa-mir-1285-1_hsa-miR-1285-5p	0.13712	0.398826
Claudication distance	hsa-mir-99a_hsa-miR-99a-3p	0.13712	0.398826
Claudication distance	hsa-mir-1273g_hsa-miR-1273g-3p	0.136938	0.39946
Claudication distance	hsa-mir-28_hsa-miR-28-3p	0.136648	0.400468
Claudication distance	hsa-mir-4508_hsa-miR-4508	-0.136648	0.400468
Claudication distance	hsa-mir-5003_hsa-miR-5003-5p	-0.136116	0.402321
Claudication distance	hsa-let-7a-3_hsa-let-7a-3p	0.13542	0.404754
Claudication distance	hsa-mir-376b_hsa-miR-376b-3p	-0.13542	0.404754
Claudication distance	hsa-mir-3942_hsa-miR-3942-3p	-0.135342	0.405027
Claudication distance	hsa-mir-30b_hsa-miR-30b-3p	-0.135326	0.405084
Claudication distance	hsa-mir-876_hsa-miR-876-3p	0.135326	0.405084
Claudication distance	hsa-mir-329-1_hsa-miR-329-3p	-0.135137	0.405746
Claudication distance	hsa-mir-6505_hsa-miR-6505-3p	0.135136	0.405748
Claudication distance	hsa-mir-5692c-2_hsa-miR-5692c	0.134858	0.406726
Claudication distance	hsa-mir-26a-1_hsa-miR-26a-5p	-0.134759	0.407072
Claudication distance	hsa-mir-513a-1_hsa-miR-513a-5p	-0.134334	0.408568
Claudication distance	hsa-mir-495_hsa-miR-495-3p	-0.134287	0.408733
Claudication distance	hsa-mir-206_hsa-miR-206	0.134246	0.408877
Claudication distance	hsa-mir-26b_hsa-miR-26b-5p	-0.134193	0.409066
Claudication distance	hsa-mir-4498_hsa-miR-4498	-0.134052	0.409562
Claudication distance	hsa-mir-381_hsa-miR-381-5p	-0.13401	0.409709
Claudication distance	hsa-mir-30c-2_hsa-miR-30c-2-3p	-0.134004	0.409731
Claudication distance	hsa-mir-671_hsa-miR-671-5p	0.133815	0.410398
Claudication distance	hsa-mir-1537_hsa-miR-1537-5p	0.133531	0.411398
Claudication distance	hsa-mir-3154_hsa-miR-3154	0.133515	0.411458
Claudication distance	hsa-mir-3124_hsa-miR-3124-5p	-0.133435	0.41174
Claudication distance	hsa-mir-545_hsa-miR-545-5p	-0.133248	0.4124
Claudication distance	hsa-mir-6824_hsa-miR-6824-3p	-0.133207	0.412545
Claudication distance	hsa-mir-4284_hsa-miR-4284	-0.133179	0.412646
Claudication distance	hsa-mir-361_hsa-miR-361-5p	0.133154	0.412735
Claudication distance	hsa-mir-3175_hsa-miR-3175	-0.132853	0.4138
Claudication distance	hsa-mir-548ah_hsa-miR-548ah-3p	-0.132828	0.413888
Claudication distance	hsa-mir-298_hsa-miR-298	0.132663	0.414475
Claudication distance	hsa-mir-3917_hsa-miR-3917	0.132663	0.414475
Claudication distance	hsa-mir-4800_hsa-miR-4800-5p	0.132622	0.414621
Claudication distance	hsa-mir-1281_hsa-miR-1281	-0.132605	0.414682
Claudication distance	hsa-mir-544a_hsa-miR-544a	-0.132493	0.415079
Claudication distance	hsa-mir-584_hsa-miR-584-3p	-0.132423	0.415327
Claudication distance	hsa-mir-31_hsa-miR-31-3p	-0.132115	0.416422
Claudication distance	hsa-mir-4443_hsa-miR-4443	-0.131548	0.418442
Claudication distance	hsa-mir-6837_hsa-miR-6837-3p	-0.131409	0.41894
Claudication distance	hsa-mir-532_hsa-miR-532-5p	0.131171	0.419791
Claudication distance	hsa-mir-6804_hsa-miR-6804-3p	-0.1311	0.420045
Claudication distance	hsa-mir-376a-2_hsa-miR-376a-3p	-0.130698	0.421481
Claudication distance	hsa-mir-7151_hsa-miR-7151-3p	-0.130637	0.421702
Claudication distance	hsa-mir-574_hsa-miR-574-3p	-0.130604	0.42182
Claudication distance	hsa-mir-6799_hsa-miR-6799-5p	0.130307	0.422886
Claudication distance	hsa-mir-6762_hsa-miR-6762-5p	0.130259	0.423056
Claudication distance	hsa-mir-7152_hsa-miR-7152-3p	0.130058	0.42378
Claudication distance	hsa-mir-136_hsa-miR-136-5p	-0.130037	0.423854
Claudication distance	hsa-mir-6799_hsa-miR-6799-3p	-0.129943	0.424193
Claudication distance	hsa-mir-504_hsa-miR-504-5p	-0.129873	0.424445
Claudication distance	hsa-mir-6735_hsa-miR-6735-5p	0.129864	0.424476
Claudication distance	hsa-mir-4529_hsa-miR-4529-5p	-0.129839	0.424567
Claudication distance	hsa-mir-652_hsa-miR-652-5p	-0.129471	0.425893
Claudication distance	hsa-mir-4774_hsa-miR-4774-3p	0.129377	0.42623
Claudication distance	hsa-mir-548f-1_hsa-miR-548f-3p	0.129309	0.426476
Claudication distance	hsa-mir-3151_hsa-miR-3151-5p	0.129238	0.426732
Claudication distance	hsa-mir-6888_hsa-miR-6888-3p	-0.129044	0.427432
Claudication distance	hsa-mir-1972-1_hsa-miR-1972	-0.128932	0.427836
Claudication distance	hsa-mir-501_hsa-miR-501-3p	0.12881	0.428279
Claudication distance	hsa-mir-4470_hsa-miR-4470	-0.128783	0.428378
Claudication distance	hsa-mir-21_hsa-miR-21-5p	0.128715	0.428621
Claudication distance	hsa-mir-6737_hsa-miR-6737-3p	-0.128539	0.429257
Claudication distance	hsa-mir-548s_hsa-miR-548s	-0.128458	0.429552
Claudication distance	hsa-mir-939_hsa-miR-939-3p	-0.128269	0.430237
Claudication distance	hsa-mir-130b_hsa-miR-130b-5p	0.128054	0.431016
Claudication distance	hsa-mir-4749_hsa-miR-4749-3p	-0.127877	0.431661
Claudication distance	hsa-mir-2116_hsa-miR-2116-5p	-0.127679	0.432379
Claudication distance	hsa-mir-125b-1_hsa-miR-125b-5p	-0.127676	0.432388
Claudication distance	hsa-mir-92b_hsa-miR-92b-3p	-0.127393	0.433418
Claudication distance	hsa-mir-4758_hsa-miR-4758-3p	0.127358	0.433546
Claudication distance	hsa-mir-432_hsa-miR-432-3p	-0.127324	0.433671
Claudication distance	hsa-mir-15b_hsa-miR-15b-3p	0.12711	0.43445
Claudication distance	hsa-mir-6731_hsa-miR-6731-3p	-0.12711	0.43445
Claudication distance	hsa-mir-4482_hsa-miR-4482-5p	0.127035	0.434725
Claudication distance	hsa-mir-128-2_hsa-miR-128-3p	-0.127015	0.434794
Claudication distance	hsa-mir-6729_hsa-miR-6729-5p	-0.126621	0.436232
Claudication distance	hsa-mir-654_hsa-miR-654-5p	-0.12636	0.437187
Claudication distance	hsa-mir-4448_hsa-miR-4448	0.126354	0.437208
Claudication distance	hsa-mir-6747_hsa-miR-6747-3p	-0.126354	0.437208
Claudication distance	hsa-mir-6878_hsa-miR-6878-5p	0.126324	0.43732
Claudication distance	hsa-mir-1179_hsa-miR-1179	-0.126166	0.437899
Claudication distance	hsa-mir-143_hsa-miR-143-3p	-0.126071	0.438245
Claudication distance	hsa-mir-4451_hsa-miR-4451	-0.126049	0.438325
Claudication distance	hsa-mir-590_hsa-miR-590-3p	0.125977	0.438591
Claudication distance	hsa-mir-148a_hsa-miR-148a-5p	-0.125882	0.438937
Claudication distance	hsa-mir-580_hsa-miR-580-5p	-0.125832	0.43912
Claudication distance	hsa-mir-6876_hsa-miR-6876-3p	-0.125698	0.439614
Claudication distance	hsa-mir-1256_hsa-miR-1256	0.125316	0.441017
Claudication distance	hsa-mir-421_hsa-miR-421	0.125127	0.441711
Claudication distance	hsa-mir-204_hsa-miR-204-5p	0.125032	0.442058
Claudication distance	hsa-mir-3200_hsa-miR-3200-5p	-0.124954	0.442345
Claudication distance	hsa-mir-6802_hsa-miR-6802-3p	0.124938	0.442406
Claudication distance	hsa-mir-7113_hsa-miR-7113-3p	-0.124817	0.44285
Claudication distance	hsa-mir-6766_hsa-miR-6766-3p	0.124678	0.443363
Claudication distance	hsa-mir-218-2_hsa-miR-218-5p	0.124244	0.444964
Claudication distance	hsa-mir-548f-4_hsa-miR-548f-3p	-0.124195	0.445144
Claudication distance	hsa-mir-323a_hsa-miR-323a-5p	-0.124117	0.445434
Claudication distance	hsa-mir-133a-1_hsa-miR-133a-3p	-0.123899	0.446239
Claudication distance	hsa-mir-6770-1_hsa-miR-6770-5p	-0.123385	0.448144
Claudication distance	hsa-mir-2115_hsa-miR-2115-3p	-0.123289	0.448498
Claudication distance	hsa-mir-1976_hsa-miR-1976	-0.123049	0.449388
Claudication distance	hsa-mir-3667_hsa-miR-3667-3p	0.122766	0.450441
Claudication distance	hsa-mir-4670_hsa-miR-4670-5p	0.122396	0.451817
Claudication distance	hsa-mir-152_hsa-miR-152-3p	-0.122388	0.451846
Claudication distance	hsa-mir-4795_hsa-miR-4795-3p	-0.122111	0.452881
Claudication distance	hsa-mir-6791_hsa-miR-6791-5p	0.12194	0.453518
Claudication distance	hsa-mir-193a_hsa-miR-193a-3p	0.121444	0.455371
Claudication distance	hsa-mir-299_hsa-miR-299-3p	-0.121255	0.456077
Claudication distance	hsa-mir-543_hsa-miR-543	-0.121255	0.456077
Claudication distance	hsa-mir-192_hsa-miR-192-3p	-0.12116	0.456431
Claudication distance	hsa-mir-615_hsa-miR-615-3p	-0.121157	0.456442
Claudication distance	hsa-mir-4444-1_hsa-miR-4444	-0.121035	0.456902
Claudication distance	hsa-mir-302e_hsa-miR-302e	0.120789	0.457821
Claudication distance	hsa-mir-1229_hsa-miR-1229-5p	-0.120701	0.458152
Claudication distance	hsa-mir-3613_hsa-miR-3613-5p	0.120594	0.458555
Claudication distance	hsa-mir-3190_hsa-miR-3190-3p	-0.120586	0.458583
Claudication distance	hsa-mir-3614_hsa-miR-3614-3p	-0.120505	0.458888
Claudication distance	hsa-mir-7151_hsa-miR-7151-5p	0.120359	0.459437
Claudication distance	hsa-mir-223_hsa-miR-223-5p	-0.120216	0.459974
Claudication distance	hsa-mir-1185-1_hsa-miR-1185-1-3p	-0.120027	0.460684
Claudication distance	hsa-mir-572_hsa-miR-572	0.119915	0.461107
Claudication distance	hsa-mir-548k_hsa-miR-548k	0.119838	0.461395
Claudication distance	hsa-mir-5001_hsa-miR-5001-3p	-0.119483	0.462735
Claudication distance	hsa-mir-6765_hsa-miR-6765-3p	-0.119295	0.463445
Claudication distance	hsa-mir-18a_hsa-miR-18a-3p	0.119272	0.463532
Claudication distance	hsa-mir-7843_hsa-miR-7843-5p	0.119026	0.46446
Claudication distance	hsa-mir-507_hsa-miR-507	-0.11901	0.464519
Claudication distance	hsa-mir-6787_hsa-miR-6787-3p	-0.118988	0.464602
Claudication distance	hsa-mir-100_hsa-miR-100-3p	-0.118877	0.465023
Claudication distance	hsa-mir-3675_hsa-miR-3675-3p	0.118797	0.465326
Claudication distance	hsa-mir-4799_hsa-miR-4799-5p	0.118422	0.466747
Claudication distance	hsa-mir-5701-1_hsa-miR-5701	-0.11835	0.46702
Claudication distance	hsa-mir-548o-2_hsa-miR-548o-5p	0.118327	0.467105
Claudication distance	hsa-mir-548aa-1_hsa-miR-548aa	-0.118044	0.468179
Claudication distance	hsa-mir-486_hsa-miR-486-5p	0.11795	0.468538
Claudication distance	hsa-mir-486-2_hsa-miR-486-3p	0.11795	0.468538
Claudication distance	hsa-mir-6509_hsa-miR-6509-5p	-0.117729	0.469376
Claudication distance	hsa-mir-449b_hsa-miR-449b-5p	-0.117674	0.469584
Claudication distance	hsa-mir-145_hsa-miR-145-3p	-0.117666	0.469614
Claudication distance	hsa-let-7c_hsa-let-7c-3p	-0.117616	0.469805
Claudication distance	hsa-mir-5684_hsa-miR-5684	0.11729	0.471048
Claudication distance	hsa-mir-1234_hsa-miR-1234-3p	0.117136	0.471632
Claudication distance	hsa-mir-3591_hsa-miR-3591-3p	0.116911	0.472491
Claudication distance	hsa-mir-6880_hsa-miR-6880-3p	0.116877	0.472619
Claudication distance	hsa-mir-101-1_hsa-miR-101-3p	-0.116816	0.472851
Claudication distance	hsa-mir-4423_hsa-miR-4423-3p	-0.116816	0.472851
Claudication distance	hsa-mir-376a-2_hsa-miR-376a-2-5p	-0.116439	0.474294
Claudication distance	hsa-mir-3191_hsa-miR-3191-5p	-0.116323	0.474735
Claudication distance	hsa-mir-143_hsa-miR-143-5p	-0.116302	0.474814
Claudication distance	hsa-mir-379_hsa-miR-379-3p	-0.116061	0.475739
Claudication distance	hsa-mir-1285-2_hsa-miR-1285-3p	0.115872	0.476462
Claudication distance	hsa-mir-6871_hsa-miR-6871-5p	-0.115695	0.477141
Claudication distance	hsa-mir-122_hsa-miR-122-5p	0.115683	0.477186
Claudication distance	hsa-mir-5583-1_hsa-miR-5583-5p	-0.11561	0.477465
Claudication distance	hsa-mir-5583-2_hsa-miR-5583-3p	-0.11561	0.477465
Claudication distance	hsa-mir-3149_hsa-miR-3149	0.115555	0.477677
Claudication distance	hsa-mir-4662a_hsa-miR-4662a-3p	-0.115194	0.479065
Claudication distance	hsa-mir-497_hsa-miR-497-3p	-0.114928	0.480087
Claudication distance	hsa-mir-4666a_hsa-miR-4666a-5p	-0.114897	0.480203
Claudication distance	hsa-mir-517a_hsa-miR-517a-3p	0.114756	0.480748
Claudication distance	hsa-mir-3177_hsa-miR-3177-5p	0.114544	0.481562
Claudication distance	hsa-mir-5698_hsa-miR-5698	0.114251	0.482692
Claudication distance	hsa-mir-548g_hsa-miR-548g-5p	0.11413	0.483159
Claudication distance	hsa-mir-151a_hsa-miR-151a-3p	-0.114078	0.483362
Claudication distance	hsa-mir-486-2_hsa-miR-486-5p	0.114078	0.483362
Claudication distance	hsa-mir-484_hsa-miR-484	-0.1137	0.484821
Claudication distance	hsa-mir-93_hsa-miR-93-5p	-0.1137	0.484821
Claudication distance	hsa-mir-4714_hsa-miR-4714-3p	-0.1137	0.484821
Claudication distance	hsa-mir-92a-2_hsa-miR-92a-2-5p	-0.1137	0.484821
Claudication distance	hsa-mir-3164_hsa-miR-3164	-0.1134	0.485981
Claudication distance	hsa-mir-449c_hsa-miR-449c-3p	0.113127	0.487038
Claudication distance	hsa-mir-6788_hsa-miR-6788-5p	0.113127	0.487038
Claudication distance	hsa-mir-486_hsa-miR-486-3p	0.113039	0.48738
Claudication distance	hsa-mir-579_hsa-miR-579-5p	0.113039	0.48738
Claudication distance	hsa-mir-365b_hsa-miR-365b-3p	0.112567	0.489212
Claudication distance	hsa-mir-216b_hsa-miR-216b-5p	0.1125	0.489472
Claudication distance	hsa-mir-6818_hsa-miR-6818-3p	-0.112485	0.48953
Claudication distance	hsa-mir-1301_hsa-miR-1301-3p	-0.112472	0.489579
Claudication distance	hsa-mir-379_hsa-miR-379-5p	-0.112378	0.489946
Claudication distance	hsa-mir-552_hsa-miR-552-3p	-0.112147	0.490846
Claudication distance	hsa-mir-766_hsa-miR-766-3p	-0.112	0.491415
Claudication distance	hsa-mir-4723_hsa-miR-4723-3p	-0.111844	0.492023
Claudication distance	hsa-mir-4659b_hsa-miR-4659b-3p	0.111769	0.492314
Claudication distance	hsa-mir-4677_hsa-miR-4677-3p	0.111717	0.492519
Claudication distance	hsa-mir-3115_hsa-miR-3115	-0.111647	0.49279
Claudication distance	hsa-mir-19b-2_hsa-miR-19b-3p	-0.111434	0.493624
Claudication distance	hsa-mir-7854_hsa-miR-7854-3p	-0.111434	0.493624
Claudication distance	hsa-mir-1277_hsa-miR-1277-5p	-0.111339	0.493992
Claudication distance	hsa-mir-1226_hsa-miR-1226-3p	-0.111245	0.494361
Claudication distance	hsa-mir-4804_hsa-miR-4804-3p	-0.11117	0.494655
Claudication distance	hsa-mir-493_hsa-miR-493-5p	-0.11115	0.49473
Claudication distance	hsa-mir-520a_hsa-miR-520a-5p	-0.111127	0.494821
Claudication distance	hsa-mir-6756_hsa-miR-6756-3p	-0.111127	0.494821
Claudication distance	hsa-mir-5010_hsa-miR-5010-5p	-0.111056	0.495099
Claudication distance	hsa-mir-548x-2_hsa-miR-548x-3p	-0.110998	0.495325
Claudication distance	hsa-mir-1289-1_hsa-miR-1289	0.110929	0.495595
Claudication distance	hsa-mir-7843_hsa-miR-7843-3p	-0.110922	0.495623
Claudication distance	hsa-mir-5588_hsa-miR-5588-5p	-0.110907	0.495679
Claudication distance	hsa-mir-4664_hsa-miR-4664-5p	-0.110494	0.497298
Claudication distance	hsa-mir-186_hsa-miR-186-3p	-0.110489	0.497316
Claudication distance	hsa-mir-665_hsa-miR-665	-0.110206	0.498426
Claudication distance	hsa-mir-4749_hsa-miR-4749-5p	-0.110076	0.498936
Claudication distance	hsa-mir-3679_hsa-miR-3679-3p	-0.11003	0.499116
Claudication distance	hsa-mir-4787_hsa-miR-4787-5p	0.109882	0.499698
Claudication distance	hsa-mir-6876_hsa-miR-6876-5p	-0.109882	0.499698
Claudication distance	hsa-mir-548w_hsa-miR-548w	0.109639	0.500651
Claudication distance	hsa-mir-106b_hsa-miR-106b-5p	-0.109356	0.501765
Claudication distance	hsa-mir-424_hsa-miR-424-5p	0.109356	0.501765
Claudication distance	hsa-mir-425_hsa-miR-425-5p	-0.109167	0.502508
Claudication distance	hsa-mir-934_hsa-miR-934	-0.109121	0.502689
Claudication distance	hsa-mir-3165_hsa-miR-3165	-0.108904	0.503543
Claudication distance	hsa-mir-6819_hsa-miR-6819-5p	0.108544	0.504966
Claudication distance	hsa-let-7f-2_hsa-let-7f-2-3p	0.108412	0.505488
Claudication distance	hsa-mir-4524a_hsa-miR-4524a-5p	-0.108158	0.506489
Claudication distance	hsa-mir-4524b_hsa-miR-4524b-3p	-0.108158	0.506489
Claudication distance	hsa-mir-6782_hsa-miR-6782-3p	-0.107952	0.507304
Claudication distance	hsa-mir-7155_hsa-miR-7155-3p	-0.107815	0.507847
Claudication distance	hsa-mir-450a-2_hsa-miR-450a-5p	0.107751	0.508102
Claudication distance	hsa-mir-548z_hsa-miR-548z	-0.107751	0.508102
Claudication distance	hsa-mir-581_hsa-miR-581	-0.107665	0.50844
Claudication distance	hsa-mir-337_hsa-miR-337-3p	-0.107656	0.508476
Claudication distance	hsa-mir-5680_hsa-miR-5680	0.107647	0.50851
Claudication distance	hsa-mir-6873_hsa-miR-6873-5p	-0.107481	0.509171
Claudication distance	hsa-mir-6807_hsa-miR-6807-5p	-0.107448	0.509301
Claudication distance	hsa-mir-1252_hsa-miR-1252-3p	-0.107252	0.510078
Claudication distance	hsa-mir-5703_hsa-miR-5703	-0.107252	0.510078
Claudication distance	hsa-mir-450a-1_hsa-miR-450a-5p	0.106617	0.512599
Claudication distance	hsa-mir-1302-10_hsa-miR-1302	-0.106476	0.513161
Claudication distance	hsa-mir-363_hsa-miR-363-3p	0.106429	0.513351
Claudication distance	hsa-mir-548n_hsa-miR-548n	0.106384	0.513528
Claudication distance	hsa-mir-140_hsa-miR-140-5p	-0.106334	0.513727
Claudication distance	hsa-mir-6511a-2_hsa-miR-6511a-3p	-0.106334	0.513727
Claudication distance	hsa-mir-548ar_hsa-miR-548ar-5p	-0.106165	0.5144
Claudication distance	hsa-mir-7844_hsa-miR-7844-5p	0.10601	0.515017
Claudication distance	hsa-mir-548d-1_hsa-miR-548d-5p	-0.105956	0.515232
Claudication distance	hsa-mir-5696_hsa-miR-5696	-0.105831	0.51573
Claudication distance	hsa-mir-6516_hsa-miR-6516-5p	-0.105579	0.516739
Claudication distance	hsa-mir-542_hsa-miR-542-5p	0.105484	0.517116
Claudication distance	hsa-mir-6846_hsa-miR-6846-5p	0.105177	0.518344
Claudication distance	hsa-mir-6820_hsa-miR-6820-5p	0.104838	0.519701
Claudication distance	hsa-mir-376b_hsa-miR-376b-5p	-0.104823	0.519761
Claudication distance	hsa-mir-3682_hsa-miR-3682-5p	0.104774	0.519956
Claudication distance	hsa-mir-103a-2_hsa-miR-103a-3p	-0.104634	0.520517
Claudication distance	hsa-mir-103b-2_hsa-miR-103b	-0.104634	0.520517
Claudication distance	hsa-mir-450a-2_hsa-miR-450a-2-3p	-0.104351	0.521653
Claudication distance	hsa-mir-4659a_hsa-miR-4659a-5p	0.104309	0.521823
Claudication distance	hsa-mir-6894_hsa-miR-6894-3p	-0.10429	0.521896
Claudication distance	hsa-mir-335_hsa-miR-335-3p	-0.104257	0.522032
Claudication distance	hsa-let-7c_hsa-let-7c-5p	0.104162	0.522411
Claudication distance	hsa-mir-320c-1_hsa-miR-320c	0.103784	0.523929
Claudication distance	hsa-mir-598_hsa-miR-598-5p	-0.103517	0.525004
Claudication distance	hsa-mir-4461_hsa-miR-4461	-0.103454	0.525258
Claudication distance	hsa-mir-641_hsa-miR-641	0.103407	0.525449
Claudication distance	hsa-mir-3922_hsa-miR-3922-5p	0.103361	0.525634
Claudication distance	hsa-mir-365a_hsa-miR-365a-5p	0.103356	0.525652
Claudication distance	hsa-mir-3910-2_hsa-miR-3910	0.102755	0.528077
Claudication distance	hsa-mir-1249_hsa-miR-1249	0.102651	0.528495
Claudication distance	hsa-mir-320d-1_hsa-miR-320d	0.102651	0.528495
Claudication distance	hsa-mir-4781_hsa-miR-4781-3p	0.102598	0.528709
Claudication distance	hsa-mir-30b_hsa-miR-30b-5p	-0.102557	0.528877
Claudication distance	hsa-mir-1255b-2_hsa-miR-1255b-2-3p	0.102254	0.5301
Claudication distance	hsa-mir-4755_hsa-miR-4755-5p	0.102228	0.530205
Claudication distance	hsa-mir-548h-1_hsa-miR-548h-5p	0.102159	0.530483
Claudication distance	hsa-mir-4687_hsa-miR-4687-3p	-0.102002	0.53112
Claudication distance	hsa-mir-3184_hsa-miR-3184-5p	-0.10199	0.531168
Claudication distance	hsa-mir-370_hsa-miR-370-3p	-0.10199	0.531168
Claudication distance	hsa-mir-551a_hsa-miR-551a	0.101896	0.53155
Claudication distance	hsa-mir-1302-11_hsa-miR-1302	0.101721	0.532258
Claudication distance	hsa-mir-520d_hsa-miR-520d-5p	0.101721	0.532258
Claudication distance	hsa-mir-3150a_hsa-miR-3150a-3p	-0.10165	0.532546
Claudication distance	hsa-mir-3150b_hsa-miR-3150b-5p	-0.10165	0.532546
Claudication distance	hsa-mir-410_hsa-miR-410-5p	0.10165	0.532546
Claudication distance	hsa-mir-7976_hsa-miR-7976	-0.101617	0.532679
Claudication distance	hsa-mir-548f-2_hsa-miR-548f-3p	-0.101612	0.532698
Claudication distance	hsa-mir-6511a-1_hsa-miR-6511a-3p	-0.101428	0.533445
Claudication distance	hsa-mir-655_hsa-miR-655-3p	-0.101423	0.533464
Claudication distance	hsa-mir-653_hsa-miR-653-5p	-0.101101	0.534774
Claudication distance	hsa-mir-548l_hsa-miR-548l	-0.101093	0.534805
Claudication distance	hsa-mir-3928_hsa-miR-3928-5p	0.100951	0.535384
Claudication distance	hsa-mir-6848_hsa-miR-6848-5p	-0.100894	0.535614
Claudication distance	hsa-mir-197_hsa-miR-197-5p	-0.100857	0.535764
Claudication distance	hsa-mir-6803_hsa-miR-6803-3p	-0.100857	0.535765
Claudication distance	hsa-mir-4425_hsa-miR-4425	0.10083	0.535873
Claudication distance	hsa-mir-449c_hsa-miR-449c-5p	0.100729	0.536284
Claudication distance	hsa-mir-6075_hsa-miR-6075	-0.100687	0.536455
Claudication distance	hsa-mir-548y_hsa-miR-548y	-0.100496	0.537231
Claudication distance	hsa-mir-208a_hsa-miR-208a-3p	-0.100137	0.538695
Claudication distance	hsa-mir-4747_hsa-miR-4747-5p	-0.100056	0.539027
Claudication distance	hsa-mir-423_hsa-miR-423-3p	-0.0997236	0.540381
Claudication distance	hsa-mir-3137_hsa-miR-3137	0.0996269	0.540776
Claudication distance	hsa-mir-4317_hsa-miR-4317	0.0996269	0.540776
Claudication distance	hsa-mir-6826_hsa-miR-6826-5p	-0.0995541	0.541073
Claudication distance	hsa-mir-19b-1_hsa-miR-19b-3p	-0.0993459	0.541924
Claudication distance	hsa-mir-4659a_hsa-miR-4659a-3p	-0.0990812	0.543006
Claudication distance	hsa-mir-4659b_hsa-miR-4659b-5p	-0.0990812	0.543006
Claudication distance	hsa-mir-3941_hsa-miR-3941	0.0990561	0.543109
Claudication distance	hsa-mir-3142_hsa-miR-3142	-0.0987679	0.544289
Claudication distance	hsa-mir-599_hsa-miR-599	-0.0982792	0.546292
Claudication distance	hsa-mir-3121_hsa-miR-3121-5p	0.0982749	0.54631
Claudication distance	hsa-mir-548a-3_hsa-miR-548a-5p	-0.0980238	0.54734
Claudication distance	hsa-mir-371a_hsa-miR-371a-3p	0.0978349	0.548116
Claudication distance	hsa-mir-371b_hsa-miR-371b-5p	0.0978349	0.548116
Claudication distance	hsa-mir-6855_hsa-miR-6855-5p	0.0978107	0.548216
Claudication distance	hsa-mir-1233-1_hsa-miR-1233-3p	0.0977927	0.54829
Claudication distance	hsa-mir-506_hsa-miR-506-5p	0.0977923	0.548292
Claudication distance	hsa-mir-373_hsa-miR-373-3p	0.0972938	0.550342
Claudication distance	hsa-mir-4655_hsa-miR-4655-5p	0.0971245	0.551039
Claudication distance	hsa-mir-1587_hsa-miR-1587	0.0969419	0.551792
Claudication distance	hsa-mir-3944_hsa-miR-3944-5p	-0.0968651	0.552109
Claudication distance	hsa-mir-5683_hsa-miR-5683	0.0967758	0.552477
Claudication distance	hsa-mir-6859-2_hsa-miR-6859-3p	-0.0965522	0.5534
Claudication distance	hsa-mir-548h-5_hsa-miR-548h-5p	-0.0963391	0.55428
Claudication distance	hsa-mir-302d_hsa-miR-302d-3p	-0.0961448	0.555083
Claudication distance	hsa-mir-5001_hsa-miR-5001-5p	-0.0961144	0.555208
Claudication distance	hsa-mir-18a_hsa-miR-18a-5p	-0.0960407	0.555513
Claudication distance	hsa-mir-548at_hsa-miR-548at-5p	0.0959242	0.555995
Claudication distance	hsa-mir-4417_hsa-miR-4417	-0.0958098	0.556468
Claudication distance	hsa-mir-126_hsa-miR-126-3p	-0.0956629	0.557077
Claudication distance	hsa-mir-5006_hsa-miR-5006-3p	-0.0956583	0.557096
Claudication distance	hsa-mir-142_hsa-miR-142-3p	-0.095474	0.557859
Claudication distance	hsa-mir-6881_hsa-miR-6881-3p	-0.0954221	0.558074
Claudication distance	hsa-mir-6768_hsa-miR-6768-3p	-0.0953005	0.558578
Claudication distance	hsa-mir-138-2_hsa-miR-138-2-3p	-0.0952449	0.558809
Claudication distance	hsa-mir-1912_hsa-miR-1912	0.0952362	0.558845
Claudication distance	hsa-mir-3680-1_hsa-miR-3680-5p	-0.0950641	0.559559
Claudication distance	hsa-mir-4775_hsa-miR-4775	-0.0950528	0.559606
Claudication distance	hsa-mir-26a-2_hsa-miR-26a-5p	-0.0950019	0.559817
Claudication distance	hsa-mir-4433_hsa-miR-4433-3p	-0.0950019	0.559817
Claudication distance	hsa-mir-4433b_hsa-miR-4433b-5p	-0.0950019	0.559817
Claudication distance	hsa-mir-487b_hsa-miR-487b-5p	-0.0948285	0.560537
Claudication distance	hsa-mir-4724_hsa-miR-4724-3p	-0.0947424	0.560895
Claudication distance	hsa-mir-6833_hsa-miR-6833-3p	0.0947186	0.560994
Claudication distance	hsa-mir-1207_hsa-miR-1207-3p	-0.094693	0.5611
Claudication distance	hsa-mir-3117_hsa-miR-3117-3p	-0.0946594	0.561239
Claudication distance	hsa-mir-3923_hsa-miR-3923	0.0945841	0.561552
Claudication distance	hsa-mir-380_hsa-miR-380-3p	-0.0945297	0.561778
Claudication distance	hsa-mir-151b_hsa-miR-151b	-0.0944353	0.562171
Claudication distance	hsa-mir-3130-1_hsa-miR-3130-5p	-0.0944353	0.562171
Claudication distance	hsa-mir-3130-2_hsa-miR-3130-3p	-0.0944353	0.562171
Claudication distance	hsa-mir-1537_hsa-miR-1537-3p	0.0942464	0.562957
Claudication distance	hsa-mir-3683_hsa-miR-3683	-0.0941664	0.56329
Claudication distance	hsa-mir-579_hsa-miR-579-3p	-0.0940575	0.563743
Claudication distance	hsa-mir-708_hsa-miR-708-3p	0.0939761	0.564082
Claudication distance	hsa-mir-4738_hsa-miR-4738-3p	0.0938761	0.564499
Claudication distance	hsa-mir-34a_hsa-miR-34a-3p	0.0937742	0.564923
Claudication distance	hsa-mir-192_hsa-miR-192-5p	-0.0935853	0.565711
Claudication distance	hsa-mir-6816_hsa-miR-6816-3p	0.0934443	0.566299
Claudication distance	hsa-mir-3131_hsa-miR-3131	-0.0929658	0.568297
Claudication distance	hsa-mir-362_hsa-miR-362-3p	0.0929243	0.568471
Claudication distance	hsa-mir-6859-3_hsa-miR-6859-5p	-0.0928927	0.568603
Claudication distance	hsa-mir-3129_hsa-miR-3129-3p	0.0927727	0.569105
Claudication distance	hsa-mir-4762_hsa-miR-4762-3p	0.0926874	0.569462
Claudication distance	hsa-mir-5196_hsa-miR-5196-3p	-0.0926372	0.569671
Claudication distance	hsa-mir-1271_hsa-miR-1271-3p	-0.0925466	0.570051
Claudication distance	hsa-mir-4785_hsa-miR-4785	-0.0925037	0.57023
Claudication distance	hsa-let-7a-1_hsa-let-7a-3p	0.0924521	0.570446
Claudication distance	hsa-mir-6891_hsa-miR-6891-5p	0.0923205	0.570997
Claudication distance	hsa-mir-3158-1_hsa-miR-3158-3p	0.0922554	0.57127
Claudication distance	hsa-mir-3158-2_hsa-miR-3158-5p	0.0922554	0.57127
Claudication distance	hsa-mir-3166_hsa-miR-3166	-0.0922465	0.571307
Claudication distance	hsa-mir-653_hsa-miR-653-3p	-0.0921847	0.571566
Claudication distance	hsa-mir-597_hsa-miR-597-5p	-0.0921688	0.571633
Claudication distance	hsa-mir-6734_hsa-miR-6734-3p	-0.0920744	0.572029
Claudication distance	hsa-mir-548c_hsa-miR-548c-5p	-0.0919799	0.572425
Claudication distance	hsa-mir-6734_hsa-miR-6734-5p	0.091937	0.572604
Claudication distance	hsa-mir-4442_hsa-miR-4442	-0.0918657	0.572904
Claudication distance	hsa-mir-548at_hsa-miR-548at-3p	0.0916997	0.5736
Claudication distance	hsa-mir-6884_hsa-miR-6884-5p	-0.0916267	0.573907
Claudication distance	hsa-mir-4526_hsa-miR-4526	-0.0914794	0.574525
Claudication distance	hsa-mir-4697_hsa-miR-4697-3p	-0.0912288	0.575578
Claudication distance	hsa-mir-6855_hsa-miR-6855-3p	-0.09122	0.575615
Claudication distance	hsa-mir-548v_hsa-miR-548v	-0.0912156	0.575634
Claudication distance	hsa-mir-4737_hsa-miR-4737	-0.0911767	0.575797
Claudication distance	hsa-mir-34c_hsa-miR-34c-3p	-0.0911609	0.575864
Claudication distance	hsa-mir-3910-1_hsa-miR-3910	0.091044	0.576355
Claudication distance	hsa-mir-6816_hsa-miR-6816-5p	-0.091044	0.576355
Claudication distance	hsa-mir-3161_hsa-miR-3161	-0.0908365	0.577228
Claudication distance	hsa-mir-548ae-2_hsa-miR-548ae	-0.0908018	0.577375
Claudication distance	hsa-mir-6826_hsa-miR-6826-3p	-0.0907748	0.577488
Claudication distance	hsa-mir-5006_hsa-miR-5006-5p	0.0903767	0.579165
Claudication distance	hsa-mir-6875_hsa-miR-6875-3p	0.0903767	0.579165
Claudication distance	hsa-mir-378f_hsa-miR-378f	0.0903745	0.579174
Claudication distance	hsa-mir-6817_hsa-miR-6817-3p	0.0903357	0.579338
Claudication distance	hsa-mir-139_hsa-miR-139-3p	-0.0901857	0.579971
Claudication distance	hsa-mir-6823_hsa-miR-6823-3p	0.090143	0.580151
Claudication distance	hsa-mir-122_hsa-miR-122-3p	-0.0900017	0.580747
Claudication distance	hsa-mir-3591_hsa-miR-3591-5p	-0.0900017	0.580747
Claudication distance	hsa-mir-4684_hsa-miR-4684-3p	-0.0900017	0.580747
Claudication distance	hsa-mir-4725_hsa-miR-4725-5p	-0.0900017	0.580747
Claudication distance	hsa-mir-5687_hsa-miR-5687	-0.0900017	0.580747
Claudication distance	hsa-mir-6090_hsa-miR-6090	-0.0900017	0.580747
Claudication distance	hsa-mir-6844_hsa-miR-6844	0.0899192	0.581095
Claudication distance	hsa-mir-500b_hsa-miR-500b-3p	-0.0897649	0.581747
Claudication distance	hsa-mir-4489_hsa-miR-4489	-0.0897553	0.581788
Claudication distance	hsa-mir-6821_hsa-miR-6821-3p	0.0897293	0.581898
Claudication distance	hsa-mir-548ar_hsa-miR-548ar-3p	-0.0894722	0.582984
Claudication distance	hsa-mir-339_hsa-miR-339-5p	-0.0894302	0.583162
Claudication distance	hsa-mir-4712_hsa-miR-4712-5p	0.089316	0.583645
Claudication distance	hsa-mir-4449_hsa-miR-4449	-0.0891781	0.584228
Claudication distance	hsa-mir-18b_hsa-miR-18b-5p	0.0891469	0.58436
Claudication distance	hsa-mir-24-2_hsa-miR-24-3p	0.0890524	0.58476
Claudication distance	hsa-mir-584_hsa-miR-584-5p	-0.0887691	0.58596
Claudication distance	hsa-mir-9-1_hsa-miR-9-5p	-0.0887691	0.58596
Claudication distance	hsa-mir-6861_hsa-miR-6861-3p	-0.088593	0.586707
Claudication distance	hsa-mir-28_hsa-miR-28-5p	0.0885803	0.586761
Claudication distance	hsa-mir-320d-2_hsa-miR-320d	0.0884858	0.587161
Claudication distance	hsa-mir-144_hsa-miR-144-5p	-0.0882025	0.588363
Claudication distance	hsa-mir-7853_hsa-miR-7853-5p	-0.0880764	0.588899
Claudication distance	hsa-mir-95_hsa-miR-95-3p	0.0877304	0.590369
Claudication distance	hsa-mir-6871_hsa-miR-6871-3p	-0.0876248	0.590818
Claudication distance	hsa-mir-4766_hsa-miR-4766-5p	0.087612	0.590873
Claudication distance	hsa-mir-1268b_hsa-miR-1268b	0.0875415	0.591173
Claudication distance	hsa-mir-541_hsa-miR-541-3p	-0.0874216	0.591683
Claudication distance	hsa-mir-132_hsa-miR-132-3p	0.0872582	0.592379
Claudication distance	hsa-mir-6827_hsa-miR-6827-5p	0.0871688	0.592759
Claudication distance	hsa-mir-6809_hsa-miR-6809-5p	-0.0869783	0.593571
Claudication distance	hsa-mir-326_hsa-miR-326	-0.0869749	0.593585
Claudication distance	hsa-mir-3944_hsa-miR-3944-3p	-0.0866558	0.594946
Claudication distance	hsa-mir-296_hsa-miR-296-5p	-0.0865971	0.595196
Claudication distance	hsa-mir-583_hsa-miR-583	-0.0862234	0.596792
Claudication distance	hsa-mir-4717_hsa-miR-4717-5p	-0.0860839	0.597388
Claudication distance	hsa-mir-2467_hsa-miR-2467-5p	-0.0860289	0.597623
Claudication distance	hsa-mir-660_hsa-miR-660-3p	0.0858416	0.598424
Claudication distance	hsa-mir-4773-2_hsa-miR-4773	0.085697	0.599043
Claudication distance	hsa-mir-4800_hsa-miR-4800-3p	0.0856884	0.599079
Claudication distance	hsa-mir-145_hsa-miR-145-5p	-0.0856528	0.599232
Claudication distance	hsa-mir-5586_hsa-miR-5586-3p	-0.0855583	0.599636
Claudication distance	hsa-mir-29c_hsa-miR-29c-5p	-0.0854639	0.60004
Claudication distance	hsa-mir-548h-2_hsa-miR-548h-5p	0.0854401	0.600142
Claudication distance	hsa-mir-6511b-1_hsa-miR-6511b-3p	0.0853735	0.600428
Claudication distance	hsa-mir-4746_hsa-miR-4746-5p	-0.0853717	0.600435
Claudication distance	hsa-mir-3912_hsa-miR-3912-5p	-0.0853263	0.60063
Claudication distance	hsa-mir-4709_hsa-miR-4709-5p	-0.0852274	0.601054
Claudication distance	hsa-mir-218-1_hsa-miR-218-5p	0.085103	0.601587
Claudication distance	hsa-mir-6514_hsa-miR-6514-3p	0.0850902	0.601642
Claudication distance	hsa-mir-2392_hsa-miR-2392	-0.0847369	0.603157
Claudication distance	hsa-mir-514a-1_hsa-miR-514a-3p	0.0845997	0.603746
Claudication distance	hsa-mir-6729_hsa-miR-6729-3p	-0.0845389	0.604007
Claudication distance	hsa-mir-4512_hsa-miR-4512	0.0845368	0.604016
Claudication distance	hsa-mir-4487_hsa-miR-4487	-0.0844938	0.604201
Claudication distance	hsa-mir-6812_hsa-miR-6812-3p	-0.0844405	0.60443
Claudication distance	hsa-mir-127_hsa-miR-127-3p	-0.0841418	0.605714
Claudication distance	hsa-mir-378b_hsa-miR-378b	-0.083813	0.607128
Claudication distance	hsa-mir-3618_hsa-miR-3618	0.083787	0.60724
Claudication distance	hsa-mir-6754_hsa-miR-6754-3p	0.083673	0.607731
Claudication distance	hsa-mir-3619_hsa-miR-3619-5p	0.0836185	0.607965
Claudication distance	hsa-mir-548aq_hsa-miR-548aq-5p	0.0834808	0.608559
Claudication distance	hsa-mir-210_hsa-miR-210-5p	0.0834798	0.608563
Claudication distance	hsa-mir-129-1_hsa-miR-129-1-3p	0.0834479	0.6087
Claudication distance	hsa-mir-144_hsa-miR-144-3p	0.0831975	0.60978
Claudication distance	hsa-mir-16-2_hsa-miR-16-2-3p	-0.083103	0.610187
Claudication distance	hsa-mir-4687_hsa-miR-4687-5p	0.082992	0.610666
Claudication distance	hsa-mir-891b_hsa-miR-891b	0.0827	0.611926
Claudication distance	hsa-mir-3124_hsa-miR-3124-3p	-0.0823941	0.613248
Claudication distance	hsa-mir-200c_hsa-miR-200c-3p	0.0820642	0.614674
Claudication distance	hsa-mir-130a_hsa-miR-130a-5p	-0.0818754	0.615492
Claudication distance	hsa-mir-3680-2_hsa-miR-3680-5p	-0.0817607	0.615988
Claudication distance	hsa-mir-556_hsa-miR-556-5p	-0.0816865	0.61631
Claudication distance	hsa-mir-1277_hsa-miR-1277-3p	-0.0815921	0.616719
Claudication distance	hsa-mir-30d_hsa-miR-30d-3p	-0.0815921	0.616719
Claudication distance	hsa-mir-6883_hsa-miR-6883-5p	0.0815123	0.617065
Claudication distance	hsa-mir-6851_hsa-miR-6851-5p	-0.081399	0.617556
Claudication distance	hsa-mir-151a_hsa-miR-151a-5p	-0.0813088	0.617947
Claudication distance	hsa-mir-4463_hsa-miR-4463	0.0810015	0.61928
Claudication distance	hsa-mir-1307_hsa-miR-1307-3p	-0.080931	0.619586
Claudication distance	hsa-mir-183_hsa-miR-183-5p	0.080931	0.619586
Claudication distance	hsa-mir-4474_hsa-miR-4474-5p	-0.0805412	0.621279
Claudication distance	hsa-mir-1275_hsa-miR-1275	-0.0801755	0.622869
Claudication distance	hsa-mir-7109_hsa-miR-7109-3p	-0.0799469	0.623864
Claudication distance	hsa-mir-4786_hsa-miR-4786-5p	0.0797668	0.624648
Claudication distance	hsa-mir-499b_hsa-miR-499b-5p	-0.0797034	0.624925
Claudication distance	hsa-mir-548ai_hsa-miR-548ai	-0.0796463	0.625173
Claudication distance	hsa-mir-3677_hsa-miR-3677-3p	-0.0796361	0.625218
Claudication distance	hsa-mir-4640_hsa-miR-4640-3p	-0.0795987	0.625381
Claudication distance	hsa-mir-4796_hsa-miR-4796-3p	-0.0795348	0.625659
Claudication distance	hsa-mir-3655_hsa-miR-3655	0.079392	0.626282
Claudication distance	hsa-mir-514a-3_hsa-miR-514a-3p	-0.0793441	0.626491
Claudication distance	hsa-mir-6797_hsa-miR-6797-3p	0.0793156	0.626615
Claudication distance	hsa-mir-548av_hsa-miR-548av-3p	0.0791267	0.627439
Claudication distance	hsa-mir-4646_hsa-miR-4646-3p	-0.0790571	0.627743
Claudication distance	hsa-mir-3960_hsa-miR-3960	0.0790423	0.627807
Claudication distance	hsa-mir-4466_hsa-miR-4466	-0.0790372	0.62783
Claudication distance	hsa-mir-301a_hsa-miR-301a-3p	0.078759	0.629045
Claudication distance	hsa-mir-548aj-2_hsa-miR-548aj-3p	0.0786897	0.629348
Claudication distance	hsa-mir-424_hsa-miR-424-3p	0.0782868	0.631109
Claudication distance	hsa-mir-6511a-2_hsa-miR-6511a-5p	0.0782795	0.631141
Claudication distance	hsa-mir-718_hsa-miR-718	0.0782255	0.631377
Claudication distance	hsa-mir-140_hsa-miR-140-3p	-0.0781924	0.631522
Claudication distance	hsa-mir-4493_hsa-miR-4493	-0.0778981	0.63281
Claudication distance	hsa-mir-548h-4_hsa-miR-548h-3p	0.0778147	0.633176
Claudication distance	hsa-mir-4474_hsa-miR-4474-3p	-0.0776589	0.633858
Claudication distance	hsa-mir-1273h_hsa-miR-1273h-3p	0.0776258	0.634003
Claudication distance	hsa-mir-892b_hsa-miR-892b	-0.0775097	0.634512
Claudication distance	hsa-mir-3195_hsa-miR-3195	-0.077384	0.635063
Claudication distance	hsa-mir-4685_hsa-miR-4685-3p	0.0773425	0.635245
Claudication distance	hsa-mir-6506_hsa-miR-6506-3p	-0.0770014	0.636742
Claudication distance	hsa-mir-6862-1_hsa-miR-6862-3p	-0.0770014	0.636742
Claudication distance	hsa-mir-4636_hsa-miR-4636	-0.076998	0.636757
Claudication distance	hsa-mir-155_hsa-miR-155-3p	0.0768703	0.637318
Claudication distance	hsa-mir-659_hsa-miR-659-5p	0.0767032	0.638051
Claudication distance	hsa-mir-495_hsa-miR-495-5p	-0.0766958	0.638084
Claudication distance	hsa-mir-4291_hsa-miR-4291	-0.0766052	0.638482
Claudication distance	hsa-mir-6854_hsa-miR-6854-5p	0.0761622	0.640431
Claudication distance	hsa-mir-205_hsa-miR-205-5p	-0.0758671	0.64173
Claudication distance	hsa-mir-603_hsa-miR-603	-0.0755883	0.642958
Claudication distance	hsa-mir-214_hsa-miR-214-5p	-0.0755482	0.643135
Claudication distance	hsa-mir-3120_hsa-miR-3120-3p	-0.0755482	0.643135
Claudication distance	hsa-mir-328_hsa-miR-328-5p	0.0755268	0.643229
Claudication distance	hsa-mir-4635_hsa-miR-4635	0.0754653	0.6435
Claudication distance	hsa-mir-15a_hsa-miR-15a-3p	-0.0754538	0.643551
Claudication distance	hsa-mir-7704_hsa-miR-7704	-0.0754538	0.643551
Claudication distance	hsa-mir-5581_hsa-miR-5581-3p	0.0751705	0.6448
Claudication distance	hsa-mir-320b-2_hsa-miR-320b	0.0749816	0.645634
Claudication distance	hsa-mir-222_hsa-miR-222-3p	-0.0747927	0.646468
Claudication distance	hsa-mir-499a_hsa-miR-499a-3p	-0.0747927	0.646468
Claudication distance	hsa-mir-1-1_hsa-miR-1	-0.0746039	0.647303
Claudication distance	hsa-mir-5701-2_hsa-miR-5701	-0.0746039	0.647303
Claudication distance	hsa-mir-660_hsa-miR-660-5p	0.0746039	0.647303
Claudication distance	hsa-mir-33a_hsa-miR-33a-3p	0.0743205	0.648555
Claudication distance	hsa-mir-5587_hsa-miR-5587-5p	-0.0740858	0.649594
Claudication distance	hsa-mir-4742_hsa-miR-4742-3p	0.0740372	0.649808
Claudication distance	hsa-mir-6788_hsa-miR-6788-3p	-0.0740165	0.6499
Claudication distance	hsa-mir-4522_hsa-miR-4522	0.0739987	0.649979
Claudication distance	hsa-mir-510_hsa-miR-510-5p	-0.07398	0.650062
Claudication distance	hsa-mir-4761_hsa-miR-4761-3p	0.0738593	0.650596
Claudication distance	hsa-mir-664b_hsa-miR-664b-5p	0.0737539	0.651063
Claudication distance	hsa-mir-6858_hsa-miR-6858-5p	0.073289	0.653124
Claudication distance	hsa-mir-6764_hsa-miR-6764-3p	-0.0730016	0.654399
Claudication distance	hsa-mir-142_hsa-miR-142-5p	-0.0728096	0.655251
Claudication distance	hsa-mir-200a_hsa-miR-200a-3p	0.0724318	0.656929
Claudication distance	hsa-mir-876_hsa-miR-876-5p	0.0724318	0.656929
Claudication distance	hsa-mir-345_hsa-miR-345-3p	0.072396	0.657088
Claudication distance	hsa-mir-6511a-3_hsa-miR-6511a-3p	-0.0721485	0.658189
Claudication distance	hsa-mir-744_hsa-miR-744-5p	-0.0721485	0.658189
Claudication distance	hsa-mir-625_hsa-miR-625-3p	0.0720541	0.658609
Claudication distance	hsa-mir-6852_hsa-miR-6852-5p	0.0718652	0.659449
Claudication distance	hsa-mir-5697_hsa-miR-5697	0.0718222	0.659641
Claudication distance	hsa-mir-299_hsa-miR-299-5p	-0.0717708	0.65987
Claudication distance	hsa-mir-542_hsa-miR-542-3p	0.0717708	0.65987
Claudication distance	hsa-mir-4424_hsa-miR-4424	-0.0717414	0.660001
Claudication distance	hsa-mir-6834_hsa-miR-6834-3p	0.0712287	0.662285
Claudication distance	hsa-mir-6731_hsa-miR-6731-5p	-0.0712175	0.662335
Claudication distance	hsa-mir-5699_hsa-miR-5699-5p	-0.0706659	0.664796
Claudication distance	hsa-mir-4795_hsa-miR-4795-5p	-0.0701675	0.667023
Claudication distance	hsa-mir-149_hsa-miR-149-5p	0.0699897	0.667819
Claudication distance	hsa-mir-548j_hsa-miR-548j-3p	0.0698821	0.6683
Claudication distance	hsa-mir-4505_hsa-miR-4505	0.0698272	0.668545
Claudication distance	hsa-mir-98_hsa-miR-98-5p	-0.0696932	0.669145
Claudication distance	hsa-mir-6839_hsa-miR-6839-5p	-0.0693855	0.670523
Claudication distance	hsa-mir-3123_hsa-miR-3123	0.0691868	0.671413
Claudication distance	hsa-mir-4479_hsa-miR-4479	0.0691544	0.671559
Claudication distance	hsa-mir-4421_hsa-miR-4421	-0.069154	0.67156
Claudication distance	hsa-mir-1185-2_hsa-miR-1185-2-3p	-0.0691266	0.671683
Claudication distance	hsa-mir-378e_hsa-miR-378e	-0.06912	0.671712
Claudication distance	hsa-mir-93_hsa-miR-93-3p	-0.0690322	0.672106
Claudication distance	hsa-mir-3150a_hsa-miR-3150a-5p	-0.0686673	0.673743
Claudication distance	hsa-mir-3150b_hsa-miR-3150b-3p	-0.0686673	0.673743
Claudication distance	hsa-mir-1268a_hsa-miR-1268a	-0.0686544	0.673801
Claudication distance	hsa-mir-1827_hsa-miR-1827	0.0685729	0.674167
Claudication distance	hsa-mir-5695_hsa-miR-5695	-0.0685517	0.674262
Claudication distance	hsa-mir-365a_hsa-miR-365a-3p	0.0684656	0.674649
Claudication distance	hsa-mir-342_hsa-miR-342-3p	-0.0682767	0.675497
Claudication distance	hsa-mir-548az_hsa-miR-548az-5p	-0.0682155	0.675772
Claudication distance	hsa-mir-4741_hsa-miR-4741	0.0681946	0.675866
Claudication distance	hsa-mir-148b_hsa-miR-148b-5p	-0.0680878	0.676346
Claudication distance	hsa-mir-6868_hsa-miR-6868-3p	0.0680493	0.676519
Claudication distance	hsa-mir-508_hsa-miR-508-3p	-0.0677146	0.678024
Claudication distance	hsa-mir-1229_hsa-miR-1229-3p	-0.0674268	0.679319
Claudication distance	hsa-mir-6886_hsa-miR-6886-3p	0.0673584	0.679627
Claudication distance	hsa-mir-6511a-1_hsa-miR-6511a-5p	-0.0672148	0.680273
Claudication distance	hsa-mir-4637_hsa-miR-4637	-0.0672092	0.680298
Claudication distance	hsa-mir-4633_hsa-miR-4633-3p	0.066987	0.6813
Claudication distance	hsa-mir-4804_hsa-miR-4804-5p	-0.0668443	0.681943
Claudication distance	hsa-mir-663a_hsa-miR-663a	-0.0667802	0.682231
Claudication distance	hsa-mir-455_hsa-miR-455-5p	0.0667783	0.68224
Claudication distance	hsa-mir-101-1_hsa-miR-101-5p	-0.0666713	0.682723
Claudication distance	hsa-mir-7-1_hsa-miR-7-5p	0.0666713	0.682723
Claudication distance	hsa-mir-5003_hsa-miR-5003-3p	-0.0665735	0.683164
Claudication distance	hsa-mir-2276_hsa-miR-2276-3p	-0.0665724	0.683169
Claudication distance	hsa-let-7i_hsa-let-7i-5p	0.0664824	0.683575
Claudication distance	hsa-mir-187_hsa-miR-187-3p	-0.066388	0.684001
Claudication distance	hsa-mir-6718_hsa-miR-6718-5p	-0.0662936	0.684427
Claudication distance	hsa-mir-6767_hsa-miR-6767-5p	-0.0662684	0.68454
Claudication distance	hsa-mir-548an_hsa-miR-548an	-0.0662042	0.68483
Claudication distance	hsa-mir-5586_hsa-miR-5586-5p	0.0661991	0.684853
Claudication distance	hsa-mir-188_hsa-miR-188-5p	0.0660102	0.685706
Claudication distance	hsa-mir-4459_hsa-miR-4459	0.0655618	0.687733
Claudication distance	hsa-mir-1254-2_hsa-miR-1254	0.0655608	0.687737
Claudication distance	hsa-mir-181a-2_hsa-miR-181a-2-3p	-0.0655381	0.68784
Claudication distance	hsa-mir-3667_hsa-miR-3667-5p	0.0655381	0.68784
Claudication distance	hsa-mir-3619_hsa-miR-3619-3p	0.0655096	0.687969
Claudication distance	hsa-mir-6882_hsa-miR-6882-3p	-0.0652452	0.689165
Claudication distance	hsa-mir-3934_hsa-miR-3934-3p	0.0651539	0.689578
Claudication distance	hsa-mir-5583-1_hsa-miR-5583-3p	-0.065127	0.6897
Claudication distance	hsa-mir-5583-2_hsa-miR-5583-5p	-0.065127	0.6897
Claudication distance	hsa-mir-5699_hsa-miR-5699-3p	0.0651262	0.689703
Claudication distance	hsa-mir-6769b_hsa-miR-6769b-5p	-0.0648365	0.691015
Claudication distance	hsa-mir-4772_hsa-miR-4772-5p	0.0647826	0.691259
Claudication distance	hsa-mir-877_hsa-miR-877-3p	0.0646882	0.691687
Claudication distance	hsa-mir-153-2_hsa-miR-153-3p	0.0644993	0.692543
Claudication distance	hsa-mir-26b_hsa-miR-26b-3p	-0.0644993	0.692543
Claudication distance	hsa-mir-590_hsa-miR-590-5p	0.0644993	0.692543
Claudication distance	hsa-mir-3620_hsa-miR-3620-5p	0.0640982	0.694362
Claudication distance	hsa-let-7d_hsa-let-7d-3p	0.0639327	0.695113
Claudication distance	hsa-mir-4677_hsa-miR-4677-5p	-0.0639264	0.695142
Claudication distance	hsa-mir-4680_hsa-miR-4680-3p	0.0637636	0.695881
Claudication distance	hsa-mir-6854_hsa-miR-6854-3p	-0.0636837	0.696244
Claudication distance	hsa-mir-6840_hsa-miR-6840-5p	0.0636348	0.696466
Claudication distance	hsa-mir-4640_hsa-miR-4640-5p	-0.0635012	0.697073
Claudication distance	hsa-mir-6825_hsa-miR-6825-3p	-0.0635012	0.697073
Claudication distance	hsa-mir-4488_hsa-miR-4488	-0.063443	0.697337
Claudication distance	hsa-mir-576_hsa-miR-576-5p	0.0633661	0.697687
Claudication distance	hsa-mir-20b_hsa-miR-20b-3p	0.0630828	0.698975
Claudication distance	hsa-mir-6853_hsa-miR-6853-3p	0.0629942	0.699378
Claudication distance	hsa-mir-5571_hsa-miR-5571-5p	-0.062852	0.700025
Claudication distance	hsa-mir-1180_hsa-miR-1180-5p	-0.0628403	0.700078
Claudication distance	hsa-mir-4271_hsa-miR-4271	-0.0628403	0.700078
Claudication distance	hsa-mir-4744_hsa-miR-4744	-0.0628403	0.700078
Claudication distance	hsa-mir-526b_hsa-miR-526b-5p	-0.0628403	0.700078
Claudication distance	hsa-mir-6794_hsa-miR-6794-3p	-0.0628403	0.700078
Claudication distance	hsa-mir-762_hsa-miR-762	-0.0628403	0.700078
Claudication distance	hsa-mir-3198-2_hsa-miR-3198	-0.0627552	0.700465
Claudication distance	hsa-mir-200b_hsa-miR-200b-3p	0.0625161	0.701553
Claudication distance	hsa-mir-4647_hsa-miR-4647	-0.0623762	0.702191
Claudication distance	hsa-mir-489_hsa-miR-489-5p	-0.0623762	0.702191
Claudication distance	hsa-mir-6802_hsa-miR-6802-5p	-0.0623661	0.702237
Claudication distance	hsa-mir-3127_hsa-miR-3127-3p	-0.0623373	0.702368
Claudication distance	hsa-mir-3140_hsa-miR-3140-3p	-0.0623023	0.702528
Claudication distance	hsa-mir-96_hsa-miR-96-5p	0.0622328	0.702844
Claudication distance	hsa-mir-6892_hsa-miR-6892-5p	-0.0621885	0.703046
Claudication distance	hsa-mir-34b_hsa-miR-34b-5p	-0.0621384	0.703274
Claudication distance	hsa-mir-454_hsa-miR-454-5p	-0.0619495	0.704135
Claudication distance	hsa-mir-4724_hsa-miR-4724-5p	-0.0619164	0.704286
Claudication distance	hsa-mir-1306_hsa-miR-1306-3p	-0.0618551	0.704566
Claudication distance	hsa-mir-22_hsa-miR-22-3p	-0.0616662	0.705427
Claudication distance	hsa-mir-127_hsa-miR-127-5p	-0.0615718	0.705858
Claudication distance	hsa-mir-664a_hsa-miR-664a-5p	0.0614774	0.706289
Claudication distance	hsa-mir-4690_hsa-miR-4690-3p	-0.061459	0.706373
Claudication distance	hsa-mir-1290_hsa-miR-1290	0.0614196	0.706553
Claudication distance	hsa-mir-4437_hsa-miR-4437	0.0613298	0.706963
Claudication distance	hsa-mir-598_hsa-miR-598-3p	0.0612885	0.707152
Claudication distance	hsa-mir-6501_hsa-miR-6501-3p	-0.0612449	0.70735
Claudication distance	hsa-mir-302f_hsa-miR-302f	0.0612144	0.70749
Claudication distance	hsa-let-7g_hsa-let-7g-5p	0.061194	0.707583
Claudication distance	hsa-mir-494_hsa-miR-494-3p	-0.061194	0.707583
Claudication distance	hsa-mir-1538_hsa-miR-1538	-0.0611597	0.70774
Claudication distance	hsa-mir-548u_hsa-miR-548u	-0.0611529	0.707771
Claudication distance	hsa-mir-548t_hsa-miR-548t-5p	-0.0610543	0.708221
Claudication distance	hsa-mir-4483_hsa-miR-4483	-0.0610308	0.708329
Claudication distance	hsa-mir-506_hsa-miR-506-3p	-0.0609095	0.708883
Claudication distance	hsa-mir-4708_hsa-miR-4708-3p	0.0608078	0.709348
Claudication distance	hsa-mir-6789_hsa-miR-6789-5p	0.0606083	0.71026
Claudication distance	hsa-mir-2114_hsa-miR-2114-3p	-0.0604883	0.710809
Claudication distance	hsa-mir-6511b-2_hsa-miR-6511b-5p	-0.0603053	0.711646
Claudication distance	hsa-mir-1914_hsa-miR-1914-3p	-0.0602483	0.711907
Claudication distance	hsa-mir-7975_hsa-miR-7975	-0.0599782	0.713143
Claudication distance	hsa-mir-5189_hsa-miR-5189-5p	-0.0598056	0.713934
Claudication distance	hsa-mir-605_hsa-miR-605-5p	-0.0596387	0.714699
Claudication distance	hsa-mir-146b_hsa-miR-146b-5p	0.0594942	0.715361
Claudication distance	hsa-mir-6511b-2_hsa-miR-6511b-3p	-0.0593053	0.716227
Claudication distance	hsa-mir-3116-1_hsa-miR-3116	-0.0589968	0.717642
Claudication distance	hsa-mir-3934_hsa-miR-3934-5p	-0.0589883	0.717681
Claudication distance	hsa-mir-7845_hsa-miR-7845-5p	0.0587939	0.718573
Claudication distance	hsa-mir-193a_hsa-miR-193a-5p	0.0586443	0.71926
Claudication distance	hsa-mir-215_hsa-miR-215-5p	0.0582666	0.720996
Claudication distance	hsa-mir-371a_hsa-miR-371a-5p	-0.0581721	0.72143
Claudication distance	hsa-mir-371b_hsa-miR-371b-3p	-0.0581721	0.72143
Claudication distance	hsa-mir-222_hsa-miR-222-5p	0.0580777	0.721864
Claudication distance	hsa-mir-580_hsa-miR-580-3p	0.0577944	0.723167
Claudication distance	hsa-mir-2467_hsa-miR-2467-3p	0.0576046	0.72404
Claudication distance	hsa-mir-490_hsa-miR-490-3p	0.0571129	0.726304
Claudication distance	hsa-mir-2115_hsa-miR-2115-5p	0.0569999	0.726825
Claudication distance	hsa-mir-3621_hsa-miR-3621	-0.0568625	0.727458
Claudication distance	hsa-mir-19a_hsa-miR-19a-3p	-0.0567556	0.727951
Claudication distance	hsa-mir-425_hsa-miR-425-3p	0.0567556	0.727951
Claudication distance	hsa-mir-548g_hsa-miR-548g-3p	-0.0564723	0.729258
Claudication distance	hsa-mir-4712_hsa-miR-4712-3p	0.0563152	0.729983
Claudication distance	hsa-mir-106a_hsa-miR-106a-3p	0.0558112	0.732309
Claudication distance	hsa-mir-5010_hsa-miR-5010-3p	-0.0557168	0.732746
Claudication distance	hsa-let-7e_hsa-let-7e-5p	-0.0555279	0.733619
Claudication distance	hsa-mir-7110_hsa-miR-7110-5p	-0.0554476	0.73399
Claudication distance	hsa-mir-1289-2_hsa-miR-1289	-0.055402	0.734201
Claudication distance	hsa-mir-3125_hsa-miR-3125	-0.0552022	0.735124
Claudication distance	hsa-mir-609_hsa-miR-609	-0.0552022	0.735124
Claudication distance	hsa-mir-1180_hsa-miR-1180-3p	-0.0550558	0.735802
Claudication distance	hsa-mir-431_hsa-miR-431-3p	-0.0546883	0.737503
Claudication distance	hsa-mir-6833_hsa-miR-6833-5p	-0.0545764	0.738021
Claudication distance	hsa-mir-6827_hsa-miR-6827-3p	-0.0543963	0.738855
Claudication distance	hsa-mir-5582_hsa-miR-5582-5p	-0.0543675	0.738989
Claudication distance	hsa-mir-1285-1_hsa-miR-1285-3p	-0.0543003	0.7393
Claudication distance	hsa-mir-6730_hsa-miR-6730-5p	0.0539574	0.740889
Claudication distance	hsa-mir-1304_hsa-miR-1304-3p	0.0538281	0.741489
Claudication distance	hsa-mir-3158-2_hsa-miR-3158-3p	-0.0535945	0.742572
Claudication distance	hsa-mir-1302-8_hsa-miR-1302	0.053501	0.743006
Claudication distance	hsa-mir-3651_hsa-miR-3651	0.053501	0.743006
Claudication distance	hsa-mir-4436a_hsa-miR-4436a	0.053501	0.743006
Claudication distance	hsa-mir-628_hsa-miR-628-5p	0.0533559	0.743679
Claudication distance	hsa-mir-873_hsa-miR-873-5p	0.0531671	0.744556
Claudication distance	hsa-mir-342_hsa-miR-342-5p	0.0529782	0.745433
Claudication distance	hsa-mir-4524a_hsa-miR-4524a-3p	0.0529782	0.745433
Claudication distance	hsa-mir-4524b_hsa-miR-4524b-5p	0.0529782	0.745433
Claudication distance	hsa-mir-6890_hsa-miR-6890-5p	0.0528692	0.74594
Claudication distance	hsa-mir-340_hsa-miR-340-3p	-0.0526949	0.74675
Claudication distance	hsa-mir-5090_hsa-miR-5090	-0.0524557	0.747862
Claudication distance	hsa-mir-1-2_hsa-miR-1	-0.0523171	0.748506
Claudication distance	hsa-mir-4536-2_hsa-miR-4536-5p	0.0519394	0.750263
Claudication distance	hsa-mir-1303_hsa-miR-1303	0.051845	0.750703
Claudication distance	hsa-mir-29b-1_hsa-miR-29b-1-5p	0.0512783	0.753342
Claudication distance	hsa-mir-6752_hsa-miR-6752-3p	-0.0508097	0.755527
Claudication distance	hsa-mir-4536-1_hsa-miR-4536-3p	0.0508062	0.755543
Claudication distance	hsa-mir-3684_hsa-miR-3684	0.0506173	0.756425
Claudication distance	hsa-mir-3200_hsa-miR-3200-3p	-0.0503196	0.757814
Claudication distance	hsa-mir-3687_hsa-miR-3687	-0.0502553	0.758114
Claudication distance	hsa-mir-452_hsa-miR-452-3p	-0.0501947	0.758397
Claudication distance	hsa-mir-600_hsa-miR-600	-0.0501582	0.758568
Claudication distance	hsa-let-7i_hsa-let-7i-3p	0.0496729	0.760834
Claudication distance	hsa-mir-7851_hsa-miR-7851-3p	-0.0495545	0.761388
Claudication distance	hsa-mir-6134_hsa-miR-6134	0.0493759	0.762223
Claudication distance	hsa-mir-378d-1_hsa-miR-378d	0.0490119	0.763926
Claudication distance	hsa-mir-1270-1_hsa-miR-1270	0.0489507	0.764212
Claudication distance	hsa-mir-592_hsa-miR-592	-0.0487267	0.765261
Claudication distance	hsa-mir-544b_hsa-miR-544b	-0.048654	0.765601
Claudication distance	hsa-mir-1237_hsa-miR-1237-3p	-0.0486364	0.765683
Claudication distance	hsa-mir-4457_hsa-miR-4457	-0.0486217	0.765752
Claudication distance	hsa-mir-6761_hsa-miR-6761-3p	-0.0485163	0.766246
Claudication distance	hsa-mir-6511a-3_hsa-miR-6511a-5p	-0.0484791	0.76642
Claudication distance	hsa-mir-212_hsa-miR-212-3p	0.0482564	0.767463
Claudication distance	hsa-mir-3187_hsa-miR-3187-3p	-0.0479125	0.769075
Claudication distance	hsa-mir-1273c_hsa-miR-1273c	-0.0478337	0.769445
Claudication distance	hsa-mir-4525_hsa-miR-4525	-0.0476335	0.770384
Claudication distance	hsa-mir-6727_hsa-miR-6727-3p	0.0472957	0.771968
Claudication distance	hsa-mir-5088_hsa-miR-5088-5p	-0.0466259	0.775114
Claudication distance	hsa-mir-451b_hsa-miR-451b	0.0465009	0.775701
Claudication distance	hsa-mir-5197_hsa-miR-5197-5p	0.0465009	0.775701
Claudication distance	hsa-mir-5708_hsa-miR-5708	0.0465009	0.775701
Claudication distance	hsa-mir-6867_hsa-miR-6867-5p	0.0465009	0.775701
Claudication distance	hsa-mir-770_hsa-miR-770-5p	0.0463526	0.776398
Claudication distance	hsa-mir-655_hsa-miR-655-5p	-0.0463186	0.776558
Claudication distance	hsa-mir-637_hsa-miR-637	-0.046312	0.776589
Claudication distance	hsa-mir-6887_hsa-miR-6887-3p	-0.046312	0.776589
Claudication distance	hsa-mir-26a-1_hsa-miR-26a-1-3p	-0.0461788	0.777215
Claudication distance	hsa-mir-7847_hsa-miR-7847-3p	0.0461788	0.777215
Claudication distance	hsa-mir-191_hsa-miR-191-3p	-0.0460844	0.777659
Claudication distance	hsa-mir-638_hsa-miR-638	0.0460009	0.778052
Claudication distance	hsa-mir-23c_hsa-miR-23c	0.0459986	0.778063
Claudication distance	hsa-mir-195_hsa-miR-195-3p	0.0456678	0.779619
Claudication distance	hsa-mir-4473_hsa-miR-4473	0.0455178	0.780325
Claudication distance	hsa-mir-221_hsa-miR-221-3p	-0.0454234	0.780769
Claudication distance	hsa-mir-586_hsa-miR-586	0.0453783	0.780982
Claudication distance	hsa-mir-1343_hsa-miR-1343-5p	-0.0452782	0.781453
Claudication distance	hsa-mir-4789_hsa-miR-4789-5p	-0.045161	0.782005
Claudication distance	hsa-mir-6781_hsa-miR-6781-3p	0.0450725	0.782422
Claudication distance	hsa-mir-3648_hsa-miR-3648	-0.0449796	0.782859
Claudication distance	hsa-mir-6836_hsa-miR-6836-3p	0.044962	0.782942
Claudication distance	hsa-mir-3918_hsa-miR-3918	0.0448646	0.783401
Claudication distance	hsa-mir-548as_hsa-miR-548as-5p	-0.0443136	0.785999
Claudication distance	hsa-mir-7106_hsa-miR-7106-5p	-0.0440589	0.7872
Claudication distance	hsa-mir-4753_hsa-miR-4753-3p	-0.0438521	0.788176
Claudication distance	hsa-mir-3145_hsa-miR-3145-3p	-0.0437143	0.788827
Claudication distance	hsa-mir-4706_hsa-miR-4706	-0.04371	0.788847
Claudication distance	hsa-mir-181d_hsa-miR-181d-3p	0.0436978	0.788905
Claudication distance	hsa-mir-483_hsa-miR-483-5p	-0.0435211	0.789739
Claudication distance	hsa-mir-3529_hsa-miR-3529-3p	-0.0434402	0.790121
Claudication distance	hsa-mir-509-2_hsa-miR-509-3p	-0.0432854	0.790852
Claudication distance	hsa-mir-296_hsa-miR-296-3p	0.0432513	0.791013
Claudication distance	hsa-mir-135a-1_hsa-miR-135a-5p	-0.0431569	0.791459
Claudication distance	hsa-mir-1227_hsa-miR-1227-3p	-0.0428194	0.793055
Claudication distance	hsa-mir-7108_hsa-miR-7108-3p	-0.0427972	0.793159
Claudication distance	hsa-mir-452_hsa-miR-452-5p	0.0425903	0.794138
Claudication distance	hsa-mir-497_hsa-miR-497-5p	0.0424014	0.795031
Claudication distance	hsa-mir-3690-1_hsa-miR-3690	0.0421379	0.796278
Claudication distance	hsa-mir-940_hsa-miR-940	-0.0421181	0.796371
Claudication distance	hsa-mir-548h-3_hsa-miR-548h-5p	0.0420167	0.796851
Claudication distance	hsa-mir-6839_hsa-miR-6839-3p	0.0419719	0.797063
Claudication distance	hsa-mir-5194_hsa-miR-5194	0.0419202	0.797308
Claudication distance	hsa-mir-106a_hsa-miR-106a-5p	0.0418348	0.797712
Claudication distance	hsa-mir-7705_hsa-miR-7705	-0.0418072	0.797843
Claudication distance	hsa-mir-4639_hsa-miR-4639-3p	-0.041795	0.797901
Claudication distance	hsa-mir-2277_hsa-miR-2277-5p	-0.0417853	0.797947
Claudication distance	hsa-mir-1294_hsa-miR-1294	0.0416459	0.798607
Claudication distance	hsa-mir-185_hsa-miR-185-5p	-0.0414571	0.799501
Claudication distance	hsa-mir-3180-3_hsa-miR-3180-5p	-0.0414429	0.799569
Claudication distance	hsa-mir-548i-4_hsa-miR-548i	-0.0414262	0.799648
Claudication distance	hsa-mir-6892_hsa-miR-6892-3p	0.0414024	0.79976
Claudication distance	hsa-mir-1299_hsa-miR-1299	-0.0413358	0.800076
Claudication distance	hsa-mir-1255b-2_hsa-miR-1255b-5p	0.0411782	0.800823
Claudication distance	hsa-mir-323b_hsa-miR-323b-5p	0.0410802	0.801288
Claudication distance	hsa-mir-3615_hsa-miR-3615	0.0410793	0.801291
Claudication distance	hsa-mir-4433_hsa-miR-4433-5p	0.0410793	0.801291
Claudication distance	hsa-mir-4433b_hsa-miR-4433b-3p	0.0410793	0.801291
Claudication distance	hsa-mir-6515_hsa-miR-6515-5p	-0.0409569	0.801872
Claudication distance	hsa-mir-26a-2_hsa-miR-26a-2-3p	-0.040796	0.802635
Claudication distance	hsa-mir-3657_hsa-miR-3657	0.040796	0.802635
Claudication distance	hsa-mir-380_hsa-miR-380-5p	-0.0407826	0.802698
Claudication distance	hsa-mir-1233-2_hsa-miR-1233-3p	-0.0407297	0.802949
Claudication distance	hsa-mir-7-2_hsa-miR-7-5p	-0.0404183	0.804426
Claudication distance	hsa-mir-937_hsa-miR-937-3p	0.0403263	0.804863
Claudication distance	hsa-mir-494_hsa-miR-494-5p	-0.0402891	0.805039
Claudication distance	hsa-mir-124-3_hsa-miR-124-5p	-0.0402785	0.805089
Claudication distance	hsa-mir-4674_hsa-miR-4674	0.0400008	0.806408
Claudication distance	hsa-mir-617_hsa-miR-617	0.0400008	0.806408
Claudication distance	hsa-mir-6087_hsa-miR-6087	-0.0399461	0.806667
Claudication distance	hsa-mir-4638_hsa-miR-4638-5p	-0.0397254	0.807715
Claudication distance	hsa-mir-4497_hsa-miR-4497	-0.0393072	0.809702
Claudication distance	hsa-mir-6864_hsa-miR-6864-5p	0.0392906	0.809781
Claudication distance	hsa-mir-548am_hsa-miR-548am-3p	-0.0392274	0.810081
Claudication distance	hsa-mir-4672_hsa-miR-4672	-0.039211	0.810159
Claudication distance	hsa-mir-7-3_hsa-miR-7-5p	0.0390962	0.810705
Claudication distance	hsa-mir-4667_hsa-miR-4667-5p	0.0389728	0.811291
Claudication distance	hsa-mir-3196_hsa-miR-3196	0.0389256	0.811516
Claudication distance	hsa-mir-629_hsa-miR-629-3p	0.0389073	0.811603
Claudication distance	hsa-mir-769_hsa-miR-769-5p	0.0388129	0.812052
Claudication distance	hsa-mir-3199-2_hsa-miR-3199	0.0387971	0.812127
Claudication distance	hsa-mir-320b-1_hsa-miR-320b	0.0387185	0.812501
Claudication distance	hsa-mir-1255b-1_hsa-miR-1255b-5p	-0.0385494	0.813305
Claudication distance	hsa-mir-4703_hsa-miR-4703-3p	0.0384554	0.813752
Claudication distance	hsa-mir-324_hsa-miR-324-5p	-0.0384351	0.813849
Claudication distance	hsa-mir-7-1_hsa-miR-7-1-3p	-0.0384351	0.813849
Claudication distance	hsa-mir-4638_hsa-miR-4638-3p	0.0384332	0.813858
Claudication distance	hsa-mir-6824_hsa-miR-6824-5p	-0.0382689	0.81464
Claudication distance	hsa-mir-125b-2_hsa-miR-125b-2-3p	0.0382655	0.814656
Claudication distance	hsa-mir-5188_hsa-miR-5188	-0.0381845	0.815042
Claudication distance	hsa-mir-570_hsa-miR-570-3p	0.0381518	0.815197
Claudication distance	hsa-mir-129-2_hsa-miR-129-5p	0.0378466	0.81665
Claudication distance	hsa-let-7e_hsa-let-7e-3p	-0.0377741	0.816995
Claudication distance	hsa-mir-24-1_hsa-miR-24-3p	0.0375852	0.817895
Claudication distance	hsa-mir-3074_hsa-miR-3074-5p	0.0375852	0.817895
Claudication distance	hsa-mir-133b_hsa-miR-133b	-0.0375398	0.818111
Claudication distance	hsa-mir-103a-1_hsa-miR-103a-3p	0.0374908	0.818345
Claudication distance	hsa-mir-103b-1_hsa-miR-103b	0.0374908	0.818345
Claudication distance	hsa-mir-499a_hsa-miR-499a-5p	-0.0374908	0.818345
Claudication distance	hsa-mir-499b_hsa-miR-499b-3p	-0.0374908	0.818345
Claudication distance	hsa-mir-1301_hsa-miR-1301-5p	0.0373019	0.819245
Claudication distance	hsa-mir-412_hsa-miR-412-5p	-0.0371305	0.820062
Claudication distance	hsa-mir-10b_hsa-miR-10b-3p	0.0371257	0.820085
Claudication distance	hsa-mir-4773-1_hsa-miR-4773	0.0371257	0.820085
Claudication distance	hsa-mir-1233-2_hsa-miR-1233-5p	-0.0370644	0.820377
Claudication distance	hsa-mir-4644_hsa-miR-4644	0.0369264	0.821035
Claudication distance	hsa-mir-6805_hsa-miR-6805-5p	-0.0364046	0.823523
Claudication distance	hsa-mir-659_hsa-miR-659-3p	-0.0360874	0.825037
Claudication distance	hsa-mir-7111_hsa-miR-7111-5p	0.0360018	0.825445
Claudication distance	hsa-mir-518e_hsa-miR-518e-3p	-0.0360007	0.825451
Claudication distance	hsa-mir-548ba_hsa-miR-548ba	0.0357947	0.826434
Claudication distance	hsa-mir-744_hsa-miR-744-3p	-0.035791	0.826452
Claudication distance	hsa-mir-1302-6_hsa-miR-1302	-0.035561	0.82755
Claudication distance	hsa-mir-3158-1_hsa-miR-3158-5p	-0.0355565	0.827572
Claudication distance	hsa-mir-22_hsa-miR-22-5p	0.0353188	0.828707
Claudication distance	hsa-mir-4727_hsa-miR-4727-5p	0.0351432	0.829546
Claudication distance	hsa-mir-509-1_hsa-miR-509-5p	-0.0350611	0.829939
Claudication distance	hsa-mir-34c_hsa-miR-34c-5p	0.0349427	0.830505
Claudication distance	hsa-mir-3909_hsa-miR-3909	0.0347522	0.831415
Claudication distance	hsa-mir-29b-2_hsa-miR-29b-2-5p	0.0343744	0.833222
Claudication distance	hsa-mir-4743_hsa-miR-4743-5p	0.0342788	0.833679
Claudication distance	hsa-mir-6808_hsa-miR-6808-5p	-0.0342506	0.833814
Claudication distance	hsa-mir-3656_hsa-miR-3656	-0.0342344	0.833892
Claudication distance	hsa-mir-4750_hsa-miR-4750-5p	-0.0341622	0.834237
Claudication distance	hsa-mir-4326_hsa-miR-4326	-0.0341472	0.834309
Claudication distance	hsa-mir-3936_hsa-miR-3936	0.0340006	0.83501
Claudication distance	hsa-mir-4695_hsa-miR-4695-5p	-0.0338948	0.835517
Claudication distance	hsa-mir-1238_hsa-miR-1238-3p	0.0338358	0.835799
Claudication distance	hsa-mir-4422_hsa-miR-4422	-0.0338078	0.835933
Claudication distance	hsa-mir-4435-1_hsa-miR-4435	-0.0335252	0.837286
Claudication distance	hsa-mir-548q_hsa-miR-548q	-0.0335245	0.837289
Claudication distance	hsa-mir-1292_hsa-miR-1292-3p	0.0332867	0.838428
Claudication distance	hsa-mir-4477b_hsa-miR-4477b	-0.0332655	0.83853
Claudication distance	hsa-mir-6748_hsa-miR-6748-5p	0.0331406	0.839128
Claudication distance	hsa-mir-4492_hsa-miR-4492	-0.0329775	0.83991
Claudication distance	hsa-mir-196a-2_hsa-miR-196a-3p	-0.0326256	0.841596
Claudication distance	hsa-mir-5089_hsa-miR-5089-5p	-0.0326256	0.841596
Claudication distance	hsa-mir-3140_hsa-miR-3140-5p	0.032501	0.842193
Claudication distance	hsa-mir-99b_hsa-miR-99b-3p	-0.0322969	0.843172
Claudication distance	hsa-mir-6750_hsa-miR-6750-3p	-0.0322628	0.843335
Claudication distance	hsa-mir-3173_hsa-miR-3173-3p	-0.0320941	0.844145
Claudication distance	hsa-mir-5089_hsa-miR-5089-3p	-0.031921	0.844975
Claudication distance	hsa-mir-6740_hsa-miR-6740-5p	-0.031921	0.844975
Claudication distance	hsa-mir-5004_hsa-miR-5004-5p	-0.0317695	0.845702
Claudication distance	hsa-mir-1261_hsa-miR-1261	0.0314469	0.84725
Claudication distance	hsa-mir-6849_hsa-miR-6849-5p	0.0313756	0.847592
Claudication distance	hsa-mir-668_hsa-miR-668-3p	-0.0309318	0.849723
Claudication distance	hsa-mir-873_hsa-miR-873-3p	-0.0309177	0.849791
Claudication distance	hsa-mir-4645_hsa-miR-4645-5p	0.0309093	0.849831
Claudication distance	hsa-mir-9-1_hsa-miR-9-3p	0.0308803	0.84997
Claudication distance	hsa-mir-33b_hsa-miR-33b-5p	0.030597	0.851331
Claudication distance	hsa-mir-3179-3_hsa-miR-3179	0.0305851	0.851388
Claudication distance	hsa-mir-1302-4_hsa-miR-1302	0.0304749	0.851918
Claudication distance	hsa-mir-513c_hsa-miR-513c-5p	-0.0303659	0.852442
Claudication distance	hsa-mir-1304_hsa-miR-1304-5p	0.0303137	0.852693
Claudication distance	hsa-mir-455_hsa-miR-455-3p	-0.0303137	0.852693
Claudication distance	hsa-mir-324_hsa-miR-324-3p	0.0302193	0.853147
Claudication distance	hsa-mir-514a-1_hsa-miR-514a-5p	0.0302099	0.853192
Claudication distance	hsa-mir-874_hsa-miR-874-3p	0.0301693	0.853387
Claudication distance	hsa-mir-3177_hsa-miR-3177-3p	-0.0301248	0.8536
Claudication distance	hsa-mir-150_hsa-miR-150-5p	-0.0300304	0.854054
Claudication distance	hsa-mir-4791_hsa-miR-4791	-0.029936	0.854508
Claudication distance	hsa-mir-548d-1_hsa-miR-548d-3p	0.0298415	0.854963
Claudication distance	hsa-mir-141_hsa-miR-141-3p	-0.0297471	0.855417
Claudication distance	hsa-mir-1306_hsa-miR-1306-5p	-0.0295582	0.856325
Claudication distance	hsa-mir-6846_hsa-miR-6846-3p	-0.0293775	0.857195
Claudication distance	hsa-let-7g_hsa-let-7g-3p	-0.0293694	0.857234
Claudication distance	hsa-mir-6850_hsa-miR-6850-3p	0.0292911	0.85761
Claudication distance	hsa-mir-6770-2_hsa-miR-6770-5p	0.0292574	0.857772
Claudication distance	hsa-mir-4999_hsa-miR-4999-3p	0.0285248	0.861299
Claudication distance	hsa-let-7b_hsa-let-7b-3p	0.0285194	0.861324
Claudication distance	hsa-mir-548f-1_hsa-miR-548f-5p	-0.0284014	0.861893
Claudication distance	hsa-mir-4703_hsa-miR-4703-5p	-0.0283247	0.862262
Claudication distance	hsa-mir-765_hsa-miR-765	-0.0282638	0.862556
Claudication distance	hsa-mir-493_hsa-miR-493-3p	-0.0282361	0.862689
Claudication distance	hsa-mir-23b_hsa-miR-23b-3p	-0.0280473	0.863598
Claudication distance	hsa-mir-1291_hsa-miR-1291	0.0279791	0.863927
Claudication distance	hsa-mir-19b-1_hsa-miR-19b-1-5p	0.0279528	0.864053
Claudication distance	hsa-mir-1178_hsa-miR-1178-3p	0.027929	0.864168
Claudication distance	hsa-mir-4757_hsa-miR-4757-5p	0.027929	0.864168
Claudication distance	hsa-mir-6749_hsa-miR-6749-5p	0.027929	0.864168
Claudication distance	hsa-mir-4446_hsa-miR-4446-3p	0.0278584	0.864508
Claudication distance	hsa-mir-1248_hsa-miR-1248	0.027764	0.864964
Claudication distance	hsa-mir-20a_hsa-miR-20a-5p	0.0276695	0.865419
Claudication distance	hsa-mir-576_hsa-miR-576-3p	0.0275751	0.865874
Claudication distance	hsa-mir-4797_hsa-miR-4797-3p	0.0275086	0.866194
Claudication distance	hsa-mir-513c_hsa-miR-513c-3p	0.0274977	0.866247
Claudication distance	hsa-mir-1909_hsa-miR-1909-3p	-0.0274588	0.866434
Claudication distance	hsa-mir-943_hsa-miR-943	0.0273764	0.866831
Claudication distance	hsa-mir-203a_hsa-miR-203a	0.0273403	0.867006
Claudication distance	hsa-mir-203b_hsa-miR-203b-5p	0.0273403	0.867006
Claudication distance	hsa-mir-3136_hsa-miR-3136-3p	-0.0272495	0.867444
Claudication distance	hsa-mir-642a_hsa-miR-642a-5p	-0.0271029	0.86815
Claudication distance	hsa-mir-642b_hsa-miR-642b-3p	-0.0271029	0.86815
Claudication distance	hsa-mir-6829_hsa-miR-6829-3p	0.0268846	0.869203
Claudication distance	hsa-mir-4663_hsa-miR-4663	-0.0266255	0.870453
Claudication distance	hsa-mir-211_hsa-miR-211-3p	-0.0262572	0.87223
Claudication distance	hsa-mir-185_hsa-miR-185-3p	-0.026253	0.87225
Claudication distance	hsa-mir-27b_hsa-miR-27b-5p	0.026253	0.87225
Claudication distance	hsa-mir-548ag-1_hsa-miR-548ag	-0.0260201	0.873374
Claudication distance	hsa-mir-550a-2_hsa-miR-550a-5p	-0.0257857	0.874506
Claudication distance	hsa-mir-550b-2_hsa-miR-550b-3p	-0.0257857	0.874506
Claudication distance	hsa-mir-3677_hsa-miR-3677-5p	-0.0256524	0.875149
Claudication distance	hsa-mir-17_hsa-miR-17-3p	0.0254975	0.875897
Claudication distance	hsa-mir-6513_hsa-miR-6513-5p	-0.0254043	0.876348
Claudication distance	hsa-mir-766_hsa-miR-766-5p	0.0254031	0.876353
Claudication distance	hsa-mir-548ae-1_hsa-miR-548ae	-0.025354	0.87659
Claudication distance	hsa-mir-548ay_hsa-miR-548ay-5p	-0.0252142	0.877266
Claudication distance	hsa-mir-6771_hsa-miR-6771-5p	0.0251395	0.877626
Claudication distance	hsa-mir-150_hsa-miR-150-3p	0.0250253	0.878178
Claudication distance	hsa-mir-31_hsa-miR-31-5p	-0.0250253	0.878178
Claudication distance	hsa-mir-23b_hsa-miR-23b-5p	-0.0249309	0.878634
Claudication distance	hsa-mir-504_hsa-miR-504-3p	-0.0249271	0.878653
Claudication distance	hsa-mir-92b_hsa-miR-92b-5p	0.0244633	0.880894
Claudication distance	hsa-mir-3689a_hsa-miR-3689a-5p	-0.0243755	0.881319
Claudication distance	hsa-mir-4762_hsa-miR-4762-5p	-0.0242742	0.881809
Claudication distance	hsa-mir-6746_hsa-miR-6746-5p	-0.0241897	0.882217
Claudication distance	hsa-mir-1233-1_hsa-miR-1233-5p	0.0239408	0.883421
Claudication distance	hsa-mir-505_hsa-miR-505-5p	0.0237977	0.884113
Claudication distance	hsa-mir-589_hsa-miR-589-3p	-0.0237032	0.88457
Claudication distance	hsa-mir-1539_hsa-miR-1539	-0.0236449	0.884852
Claudication distance	hsa-mir-3122_hsa-miR-3122	0.0236254	0.884946
Claudication distance	hsa-mir-196a-2_hsa-miR-196a-5p	-0.0236088	0.885026
Claudication distance	hsa-mir-3127_hsa-miR-3127-5p	0.0234746	0.885676
Claudication distance	hsa-mir-33a_hsa-miR-33a-5p	-0.0234199	0.88594
Claudication distance	hsa-mir-3186_hsa-miR-3186-5p	-0.0233754	0.886155
Claudication distance	hsa-mir-6511b-1_hsa-miR-6511b-5p	-0.0233754	0.886155
Claudication distance	hsa-mir-6857_hsa-miR-6857-5p	-0.0233754	0.886155
Claudication distance	hsa-mir-214_hsa-miR-214-3p	-0.0232794	0.88662
Claudication distance	hsa-mir-3120_hsa-miR-3120-5p	-0.0232794	0.88662
Claudication distance	hsa-mir-7849_hsa-miR-7849-3p	0.0230929	0.887523
Claudication distance	hsa-mir-103a-2_hsa-miR-103a-2-5p	0.0230422	0.887768
Claudication distance	hsa-mir-184_hsa-miR-184	-0.0229492	0.888218
Claudication distance	hsa-mir-190b_hsa-miR-190b	0.0229478	0.888225
Claudication distance	hsa-mir-5095_hsa-miR-5095	-0.0227696	0.889087
Claudication distance	hsa-mir-642a_hsa-miR-642a-3p	0.0226645	0.889596
Claudication distance	hsa-mir-642b_hsa-miR-642b-5p	0.0226645	0.889596
Claudication distance	hsa-mir-5689_hsa-miR-5689	0.0225357	0.89022
Claudication distance	hsa-mir-3180-3_hsa-miR-3180-3p	0.0223084	0.89132
Claudication distance	hsa-mir-3183_hsa-miR-3183	0.0220161	0.892736
Claudication distance	hsa-mir-340_hsa-miR-340-5p	0.0217201	0.89417
Claudication distance	hsa-mir-1292_hsa-miR-1292-5p	0.0216257	0.894628
Claudication distance	hsa-mir-4491_hsa-miR-4491	0.0212952	0.896229
Claudication distance	hsa-mir-5582_hsa-miR-5582-3p	-0.0212479	0.896458
Claudication distance	hsa-mir-548d-2_hsa-miR-548d-5p	0.0211535	0.896916
Claudication distance	hsa-mir-5092_hsa-miR-5092	0.0209601	0.897853
Claudication distance	hsa-mir-3913-1_hsa-miR-3913-3p	-0.02088	0.898242
Claudication distance	hsa-mir-3913-2_hsa-miR-3913-5p	-0.02088	0.898242
Claudication distance	hsa-mir-4523_hsa-miR-4523	-0.0208702	0.898289
Claudication distance	hsa-mir-3143_hsa-miR-3143	-0.0207758	0.898747
Claudication distance	hsa-mir-6776_hsa-miR-6776-3p	-0.0205953	0.899622
Claudication distance	hsa-mir-3065_hsa-miR-3065-3p	0.0205869	0.899663
Claudication distance	hsa-mir-338_hsa-miR-338-5p	0.0205869	0.899663
Claudication distance	hsa-mir-6778_hsa-miR-6778-3p	-0.0204682	0.900238
Claudication distance	hsa-mir-4423_hsa-miR-4423-5p	-0.0204031	0.900554
Claudication distance	hsa-mir-3145_hsa-miR-3145-5p	0.0202757	0.901172
Claudication distance	hsa-mir-124-1_hsa-miR-124-3p	-0.0201147	0.901953
Claudication distance	hsa-mir-92a-2_hsa-miR-92a-3p	0.0201147	0.901953
Claudication distance	hsa-mir-5088_hsa-miR-5088-3p	-0.0201046	0.902002
Claudication distance	hsa-mir-4504_hsa-miR-4504	-0.0200835	0.902104
Claudication distance	hsa-mir-6789_hsa-miR-6789-3p	0.0199591	0.902708
Claudication distance	hsa-mir-195_hsa-miR-195-5p	0.0199258	0.902869
Claudication distance	hsa-mir-4745_hsa-miR-4745-3p	-0.019848	0.903247
Claudication distance	hsa-mir-152_hsa-miR-152-5p	0.0197525	0.90371
Claudication distance	hsa-mir-1343_hsa-miR-1343-3p	-0.019737	0.903785
Claudication distance	hsa-mir-32_hsa-miR-32-5p	-0.019737	0.903785
Claudication distance	hsa-mir-4646_hsa-miR-4646-5p	0.0195146	0.904864
Claudication distance	hsa-mir-6780b_hsa-miR-6780b-5p	-0.019392	0.905459
Claudication distance	hsa-mir-490_hsa-miR-490-5p	0.0193741	0.905546
Claudication distance	hsa-mir-6726_hsa-miR-6726-3p	-0.0193371	0.905726
Claudication distance	hsa-mir-221_hsa-miR-221-5p	0.0191704	0.906535
Claudication distance	hsa-mir-6736_hsa-miR-6736-5p	0.0191134	0.906812
Claudication distance	hsa-mir-6886_hsa-miR-6886-5p	0.0186953	0.908841
Claudication distance	hsa-mir-4753_hsa-miR-4753-5p	-0.018251	0.910999
Claudication distance	hsa-mir-5585_hsa-miR-5585-3p	0.018226	0.911121
Claudication distance	hsa-mir-3682_hsa-miR-3682-3p	0.0180555	0.911949
Claudication distance	hsa-mir-9-3_hsa-miR-9-5p	-0.0180371	0.912038
Claudication distance	hsa-mir-5584_hsa-miR-5584-5p	0.0176324	0.914004
Claudication distance	hsa-mir-4632_hsa-miR-4632-3p	0.0175466	0.914421
Claudication distance	hsa-mir-3680-1_hsa-miR-3680-3p	-0.0174794	0.914748
Claudication distance	hsa-mir-4729_hsa-miR-4729	0.01742	0.915037
Claudication distance	hsa-mir-137_hsa-miR-137	0.0174053	0.915108
Claudication distance	hsa-mir-4520a_hsa-miR-4520a-3p	0.0173954	0.915156
Claudication distance	hsa-mir-4520b_hsa-miR-4520b-5p	0.0173954	0.915156
Claudication distance	hsa-mir-3675_hsa-miR-3675-5p	-0.0173753	0.915253
Claudication distance	hsa-mir-6751_hsa-miR-6751-5p	0.0171594	0.916303
Claudication distance	hsa-mir-2114_hsa-miR-2114-5p	0.0170928	0.916627
Claudication distance	hsa-mir-6885_hsa-miR-6885-5p	-0.0167229	0.918425
Claudication distance	hsa-mir-3128_hsa-miR-3128	-0.0166354	0.91885
Claudication distance	hsa-mir-219a-1_hsa-miR-219a-5p	-0.0166206	0.918922
Claudication distance	hsa-mir-139_hsa-miR-139-5p	0.0164317	0.91984
Claudication distance	hsa-mir-412_hsa-miR-412-3p	0.0162517	0.920716
Claudication distance	hsa-mir-3620_hsa-miR-3620-3p	-0.0162429	0.920759
Claudication distance	hsa-mir-6819_hsa-miR-6819-3p	-0.0162022	0.920957
Claudication distance	hsa-mir-6804_hsa-miR-6804-5p	-0.0161527	0.921197
Claudication distance	hsa-mir-187_hsa-miR-187-5p	0.0160139	0.921872
Claudication distance	hsa-mir-7706_hsa-miR-7706	-0.0158332	0.922751
Claudication distance	hsa-mir-4755_hsa-miR-4755-3p	-0.0157718	0.92305
Claudication distance	hsa-mir-3202-2_hsa-miR-3202	0.0155282	0.924235
Claudication distance	hsa-mir-6723_hsa-miR-6723-5p	0.0155229	0.924261
Claudication distance	hsa-mir-374b_hsa-miR-374b-5p	-0.0153929	0.924893
Claudication distance	hsa-mir-374c_hsa-miR-374c-3p	-0.0153929	0.924893
Claudication distance	hsa-mir-4669_hsa-miR-4669	-0.015318	0.925258
Claudication distance	hsa-mir-4999_hsa-miR-4999-5p	0.0152985	0.925353
Claudication distance	hsa-mir-98_hsa-miR-98-3p	0.0151096	0.926272
Claudication distance	hsa-mir-605_hsa-miR-605-3p	-0.0148743	0.927417
Claudication distance	hsa-mir-6761_hsa-miR-6761-5p	0.0145933	0.928785
Claudication distance	hsa-mir-758_hsa-miR-758-5p	-0.0145442	0.929024
Claudication distance	hsa-mir-6735_hsa-miR-6735-3p	0.0145003	0.929237
Claudication distance	hsa-mir-1468_hsa-miR-1468-5p	-0.0144513	0.929476
Claudication distance	hsa-mir-190a_hsa-miR-190a-5p	0.0144486	0.929489
Claudication distance	hsa-mir-511_hsa-miR-511-3p	0.014392	0.929764
Claudication distance	hsa-mir-6810_hsa-miR-6810-3p	0.0142624	0.930395
Claudication distance	hsa-mir-2116_hsa-miR-2116-3p	-0.0141679	0.930855
Claudication distance	hsa-mir-6755_hsa-miR-6755-5p	-0.0139889	0.931727
Claudication distance	hsa-mir-2355_hsa-miR-2355-3p	0.0137875	0.932707
Claudication distance	hsa-mir-1302-5_hsa-miR-1302	-0.0137841	0.932724
Claudication distance	hsa-mir-6791_hsa-miR-6791-3p	0.0136904	0.933181
Claudication distance	hsa-mir-4519_hsa-miR-4519	-0.0134387	0.934406
Claudication distance	hsa-mir-4440_hsa-miR-4440	-0.0133689	0.934746
Claudication distance	hsa-mir-4777_hsa-miR-4777-3p	0.0133689	0.934746
Claudication distance	hsa-mir-573_hsa-miR-573	-0.0133306	0.934933
Claudication distance	hsa-mir-3911_hsa-miR-3911	0.0132605	0.935274
Claudication distance	hsa-mir-19b-2_hsa-miR-19b-2-5p	-0.0131388	0.935867
Claudication distance	hsa-mir-5692c-1_hsa-miR-5692c	-0.012527	0.938848
Claudication distance	hsa-mir-549a_hsa-miR-549a	0.0125145	0.938909
Claudication distance	hsa-mir-6891_hsa-miR-6891-3p	0.0122544	0.940176
Claudication distance	hsa-mir-199a-1_hsa-miR-199a-3p	0.0121821	0.940528
Claudication distance	hsa-mir-1245a_hsa-miR-1245a	-0.0121611	0.940631
Claudication distance	hsa-mir-1245b_hsa-miR-1245b-5p	-0.0121611	0.940631
Claudication distance	hsa-mir-4792_hsa-miR-4792	0.0121196	0.940833
Claudication distance	hsa-mir-29a_hsa-miR-29a-5p	-0.0120877	0.940988
Claudication distance	hsa-mir-3607_hsa-miR-3607-5p	-0.0120877	0.940988
Claudication distance	hsa-mir-4536-1_hsa-miR-4536-5p	-0.0120461	0.941191
Claudication distance	hsa-mir-4536-2_hsa-miR-4536-3p	-0.0120461	0.941191
Claudication distance	hsa-mir-34b_hsa-miR-34b-3p	0.0119071	0.941868
Claudication distance	hsa-mir-1914_hsa-miR-1914-5p	0.0118752	0.942024
Claudication distance	hsa-mir-6873_hsa-miR-6873-3p	0.0118714	0.942042
Claudication distance	hsa-mir-329-2_hsa-miR-329-5p	0.0117588	0.942591
Claudication distance	hsa-mir-548ac_hsa-miR-548ac	-0.01171	0.942829
Claudication distance	hsa-mir-548aw_hsa-miR-548aw	0.01171	0.942829
Claudication distance	hsa-mir-2110_hsa-miR-2110	-0.0116155	0.94329
Claudication distance	hsa-mir-361_hsa-miR-361-3p	0.0114267	0.94421
Claudication distance	hsa-mir-548av_hsa-miR-548av-5p	-0.0111045	0.945781
Claudication distance	hsa-mir-556_hsa-miR-556-3p	-0.0109545	0.946512
Claudication distance	hsa-mir-4728_hsa-miR-4728-3p	0.0109522	0.946523
Claudication distance	hsa-mir-566_hsa-miR-566	0.0109436	0.946565
Claudication distance	hsa-mir-503_hsa-miR-503-3p	-0.0108703	0.946923
Claudication distance	hsa-mir-4671_hsa-miR-4671-3p	-0.0108676	0.946936
Claudication distance	hsa-mir-652_hsa-miR-652-3p	0.0108601	0.946973
Claudication distance	hsa-mir-664b_hsa-miR-664b-3p	-0.0108601	0.946973
Claudication distance	hsa-mir-4781_hsa-miR-4781-5p	-0.0106968	0.947769
Claudication distance	hsa-mir-3141_hsa-miR-3141	0.0106472	0.94801
Claudication distance	hsa-mir-6732_hsa-miR-6732-3p	-0.0105873	0.948303
Claudication distance	hsa-mir-4654_hsa-miR-4654	-0.0105614	0.948429
Claudication distance	hsa-mir-6759_hsa-miR-6759-5p	-0.0103381	0.949518
Claudication distance	hsa-mir-548b_hsa-miR-548b-3p	-0.0102934	0.949736
Claudication distance	hsa-mir-619_hsa-miR-619-5p	-0.0102934	0.949736
Claudication distance	hsa-mir-760_hsa-miR-760	-0.0102934	0.949736
Claudication distance	hsa-mir-1264_hsa-miR-1264	0.0100723	0.950814
Claudication distance	hsa-mir-188_hsa-miR-188-3p	0.0099157	0.951578
Claudication distance	hsa-mir-130b_hsa-miR-130b-3p	-0.00982127	0.952039
Claudication distance	hsa-mir-15a_hsa-miR-15a-5p	0.00953796	0.953421
Claudication distance	hsa-mir-4709_hsa-miR-4709-3p	-0.00942754	0.953959
Claudication distance	hsa-mir-301b_hsa-miR-301b	0.00934909	0.954342
Claudication distance	hsa-mir-4649_hsa-miR-4649-3p	0.00930375	0.954563
Claudication distance	hsa-mir-650_hsa-miR-650	0.00930375	0.954563
Claudication distance	hsa-mir-6728_hsa-miR-6728-3p	0.00930375	0.954563
Claudication distance	hsa-mir-432_hsa-miR-432-5p	-0.00925466	0.954803
Claudication distance	hsa-mir-628_hsa-miR-628-3p	-0.00925466	0.954803
Claudication distance	hsa-mir-133a-2_hsa-miR-133a-5p	0.00921743	0.954984
Claudication distance	hsa-mir-4717_hsa-miR-4717-3p	0.00889374	0.956564
Claudication distance	hsa-mir-548aj-1_hsa-miR-548aj-3p	0.00889374	0.956564
Claudication distance	hsa-mir-5588_hsa-miR-5588-3p	-0.0087442	0.957293
Claudication distance	hsa-mir-1910_hsa-miR-1910-3p	0.00854742	0.958254
Claudication distance	hsa-mir-6798_hsa-miR-6798-3p	0.00844413	0.958758
Claudication distance	hsa-mir-548ak_hsa-miR-548ak	-0.00840474	0.95895
Claudication distance	hsa-mir-7152_hsa-miR-7152-5p	0.00837984	0.959071
Claudication distance	hsa-mir-4511_hsa-miR-4511	-0.0081348	0.960267
Claudication distance	hsa-mir-126_hsa-miR-126-5p	-0.00793256	0.961254
Claudication distance	hsa-mir-199b_hsa-miR-199b-5p	-0.00793256	0.961254
Claudication distance	hsa-mir-4779_hsa-miR-4779	0.00782324	0.961788
Claudication distance	hsa-mir-124-1_hsa-miR-124-5p	-0.00772395	0.962272
Claudication distance	hsa-mir-6818_hsa-miR-6818-5p	-0.00759112	0.962921
Claudication distance	hsa-mir-4500_hsa-miR-4500	0.00741924	0.96376
Claudication distance	hsa-mir-5581_hsa-miR-5581-5p	0.00716785	0.964987
Claudication distance	hsa-mir-3614_hsa-miR-3614-5p	-0.00713321	0.965156
Claudication distance	hsa-mir-548ah_hsa-miR-548ah-5p	0.0070295	0.965662
Claudication distance	hsa-mir-6750_hsa-miR-6750-5p	-0.0070295	0.965662
Claudication distance	hsa-mir-627_hsa-miR-627-5p	-0.00698821	0.965864
Claudication distance	hsa-mir-183_hsa-miR-183-3p	0.0068919	0.966334
Claudication distance	hsa-mir-6806_hsa-miR-6806-3p	-0.00680449	0.966761
Claudication distance	hsa-mir-138-1_hsa-miR-138-1-3p	0.00672092	0.967169
Claudication distance	hsa-mir-328_hsa-miR-328-3p	0.00651603	0.968169
Claudication distance	hsa-mir-9-2_hsa-miR-9-5p	0.0064216	0.96863
Claudication distance	hsa-mir-6809_hsa-miR-6809-3p	-0.00600082	0.970685
Claudication distance	hsa-mir-219a-2_hsa-miR-219a-5p	-0.00594942	0.970936
Claudication distance	hsa-mir-219b_hsa-miR-219b-3p	-0.00594942	0.970936
Claudication distance	hsa-mir-939_hsa-miR-939-5p	-0.00566612	0.972319
Claudication distance	hsa-mir-433_hsa-miR-433-3p	0.00557168	0.97278
Claudication distance	hsa-mir-3679_hsa-miR-3679-5p	0.00547724	0.973242
Claudication distance	hsa-mir-6847_hsa-miR-6847-5p	0.00530016	0.974106
Claudication distance	hsa-mir-146a_hsa-miR-146a-3p	-0.00528837	0.974164
Claudication distance	hsa-mir-3678_hsa-miR-3678-3p	-0.00524381	0.974382
Claudication distance	hsa-mir-20a_hsa-miR-20a-3p	0.00519394	0.974625
Claudication distance	hsa-mir-4723_hsa-miR-4723-5p	-0.00518702	0.974659
Claudication distance	hsa-mir-4705_hsa-miR-4705	0.00515341	0.974823
Claudication distance	hsa-mir-513b_hsa-miR-513b-5p	0.00499668	0.975589
Claudication distance	hsa-mir-548ap_hsa-miR-548ap-3p	-0.00486668	0.976224
Claudication distance	hsa-mir-129-2_hsa-miR-129-2-3p	0.00453632	0.977837
Claudication distance	hsa-mir-33b_hsa-miR-33b-3p	-0.00446283	0.978196
Claudication distance	hsa-mir-320c-2_hsa-miR-320c	0.00406072	0.98016
Claudication distance	hsa-mir-6880_hsa-miR-6880-5p	0.00400347	0.98044
Claudication distance	hsa-mir-6842_hsa-miR-6842-5p	-0.00397272	0.98059
Claudication distance	hsa-mir-199a-2_hsa-miR-199a-3p	0.00396628	0.980622
Claudication distance	hsa-mir-454_hsa-miR-454-3p	0.00396628	0.980622
Claudication distance	hsa-mir-548aa-2_hsa-miR-548aa	-0.00396628	0.980622
Claudication distance	hsa-mir-219a-1_hsa-miR-219a-1-3p	0.00387809	0.981052
Claudication distance	hsa-mir-618_hsa-miR-618	-0.00377741	0.981544
Claudication distance	hsa-mir-339_hsa-miR-339-3p	-0.00358854	0.982467
Claudication distance	hsa-mir-3129_hsa-miR-3129-5p	0.00351475	0.982827
Claudication distance	hsa-mir-224_hsa-miR-224-5p	-0.0032108	0.984312
Claudication distance	hsa-mir-2276_hsa-miR-2276-5p	-0.00308328	0.984935
Claudication distance	hsa-mir-4784_hsa-miR-4784	0.00303989	0.985147
Claudication distance	hsa-mir-95_hsa-miR-95-5p	0.00289169	0.985871
Claudication distance	hsa-mir-199b_hsa-miR-199b-3p	0.00254975	0.987542
Claudication distance	hsa-mir-3138_hsa-miR-3138	-0.00254975	0.987542
Claudication distance	hsa-mir-4710_hsa-miR-4710	0.00241206	0.988214
Claudication distance	hsa-mir-153-1_hsa-miR-153-3p	-0.00236088	0.988465
Claudication distance	hsa-mir-3160-1_hsa-miR-3160-5p	-0.00226933	0.988912
Claudication distance	hsa-mir-3160-2_hsa-miR-3160-3p	-0.00226933	0.988912
Claudication distance	hsa-mir-6758_hsa-miR-6758-5p	0.00207993	0.989837
Claudication distance	hsa-mir-302a_hsa-miR-302a-3p	-0.00187504	0.990838
Claudication distance	hsa-mir-4777_hsa-miR-4777-5p	-0.00187504	0.990838
Claudication distance	hsa-mir-658_hsa-miR-658	-0.00187504	0.990838
Claudication distance	hsa-mir-509-3_hsa-miR-509-3p	-0.00175679	0.991416
Claudication distance	hsa-mir-4436b-2_hsa-miR-4436b-3p	-0.00156844	0.992336
Claudication distance	hsa-mir-548i-2_hsa-miR-548i	0.00156844	0.992336
Claudication distance	hsa-mir-874_hsa-miR-874-5p	-0.00151096	0.992617
Claudication distance	hsa-mir-4507_hsa-miR-4507	-0.00144725	0.992928
Claudication distance	hsa-mir-5187_hsa-miR-5187-3p	0.00141653	0.993079
Claudication distance	hsa-mir-92a-1_hsa-miR-92a-3p	0.00132209	0.99354
Claudication distance	hsa-mir-675_hsa-miR-675-3p	-0.000997531	0.995126
Claudication distance	hsa-mir-4715_hsa-miR-4715-3p	-0.000960132	0.995309
Claudication distance	hsa-mir-4739_hsa-miR-4739	-0.000725477	0.996455
Claudication distance	hsa-mir-16-1_hsa-miR-16-1-3p	0.000377741	0.998154
Claudication distance	hsa-mir-550a-1_hsa-miR-550a-5p	-0.00014166	0.999308
Claudication distance	hsa-mir-550b-1_hsa-miR-550b-3p	-0.00014166	0.999308
Claudication distance	hsa-mir-3148_hsa-miR-3148	-0.000125002	0.999389
Claudication distance	hsa-mir-4750_hsa-miR-4750-3p	-0.000125002	0.999389
Claudication distance	hsa-mir-5192_hsa-miR-5192	-0.000125002	0.999389
Claudication distance	hsa-mir-212_hsa-miR-212-5p	0	1

## Sheet: Length of arterial occlusion
Characteristic	miRNA transcript	R	p
Length of arterial occlusion	hsa-mir-182_hsa-miR-182-5p	0.477762	0.00182269
Length of arterial occlusion	hsa-mir-19a_hsa-miR-19a-5p	-0.473809	0.00201311
Length of arterial occlusion	hsa-mir-548ag-1_hsa-miR-548ag	-0.462819	0.00263732
Length of arterial occlusion	hsa-mir-375_hsa-miR-375	0.451693	0.00343621
Length of arterial occlusion	hsa-mir-3688-1_hsa-miR-3688-5p	0.450268	0.00355243
Length of arterial occlusion	hsa-mir-3688-2_hsa-miR-3688-3p	0.450268	0.00355243
Length of arterial occlusion	hsa-mir-548ap_hsa-miR-548ap-5p	-0.449907	0.00358245
Length of arterial occlusion	hsa-mir-4646_hsa-miR-4646-3p	0.445556	0.00396156
Length of arterial occlusion	hsa-mir-6726_hsa-miR-6726-5p	0.443051	0.00419526
Length of arterial occlusion	hsa-mir-3620_hsa-miR-3620-3p	0.440671	0.0044284
Length of arterial occlusion	hsa-mir-181b-2_hsa-miR-181b-5p	-0.439824	0.00451406
Length of arterial occlusion	hsa-mir-548au_hsa-miR-548au-5p	-0.432952	0.00526375
Length of arterial occlusion	hsa-mir-1343_hsa-miR-1343-3p	0.430222	0.00559023
Length of arterial occlusion	hsa-mir-3617_hsa-miR-3617-5p	0.426253	0.00609597
Length of arterial occlusion	hsa-mir-6513_hsa-miR-6513-3p	0.424856	0.00628333
Length of arterial occlusion	hsa-mir-19b-1_hsa-miR-19b-1-5p	-0.424102	0.00638631
Length of arterial occlusion	hsa-mir-138-1_hsa-miR-138-5p	-0.416571	0.00749888
Length of arterial occlusion	hsa-mir-4532_hsa-miR-4532	0.413202	0.00804825
Length of arterial occlusion	hsa-mir-429_hsa-miR-429	0.408475	0.00887708
Length of arterial occlusion	hsa-mir-219a-2_hsa-miR-219a-5p	-0.40132	0.0102704
Length of arterial occlusion	hsa-mir-219b_hsa-miR-219b-3p	-0.40132	0.0102704
Length of arterial occlusion	hsa-mir-6815_hsa-miR-6815-3p	0.398194	0.0109356
Length of arterial occlusion	hsa-mir-3145_hsa-miR-3145-3p	-0.395313	0.0115807
Length of arterial occlusion	hsa-mir-4676_hsa-miR-4676-5p	0.392819	0.0121649
Length of arterial occlusion	hsa-mir-6781_hsa-miR-6781-3p	-0.392504	0.0122404
Length of arterial occlusion	hsa-mir-5008_hsa-miR-5008-5p	0.391141	0.0125721
Length of arterial occlusion	hsa-mir-4451_hsa-miR-4451	-0.391097	0.0125829
Length of arterial occlusion	hsa-mir-4633_hsa-miR-4633-3p	-0.388919	0.0131289
Length of arterial occlusion	hsa-mir-676_hsa-miR-676-3p	-0.388887	0.013137
Length of arterial occlusion	hsa-mir-4753_hsa-miR-4753-3p	-0.385119	0.0141296
Length of arterial occlusion	hsa-mir-197_hsa-miR-197-3p	0.384752	0.0142297
Length of arterial occlusion	hsa-mir-570_hsa-miR-570-5p	-0.384158	0.0143928
Length of arterial occlusion	hsa-mir-3613_hsa-miR-3613-5p	-0.382587	0.0148319
Length of arterial occlusion	hsa-mir-323b_hsa-miR-323b-3p	0.379121	0.0158404
Length of arterial occlusion	hsa-mir-1306_hsa-miR-1306-3p	0.379103	0.0158458
Length of arterial occlusion	hsa-mir-4700_hsa-miR-4700-3p	0.378571	0.0160056
Length of arterial occlusion	hsa-mir-5699_hsa-miR-5699-5p	0.377128	0.0164464
Length of arterial occlusion	hsa-mir-181b-1_hsa-miR-181b-5p	-0.376373	0.0166808
Length of arterial occlusion	hsa-mir-17_hsa-miR-17-5p	0.374114	0.0173996
Length of arterial occlusion	hsa-mir-3162_hsa-miR-3162-3p	0.372524	0.017921
Length of arterial occlusion	hsa-mir-3195_hsa-miR-3195	0.368519	0.0192925
Length of arterial occlusion	hsa-mir-4672_hsa-miR-4672	0.368286	0.019375
Length of arterial occlusion	hsa-mir-296_hsa-miR-296-3p	-0.367901	0.0195119
Length of arterial occlusion	hsa-mir-30a_hsa-miR-30a-3p	0.367053	0.0198159
Length of arterial occlusion	hsa-mir-671_hsa-miR-671-3p	0.366865	0.019884
Length of arterial occlusion	hsa-mir-329-1_hsa-miR-329-3p	0.365359	0.0204359
Length of arterial occlusion	hsa-mir-100_hsa-miR-100-5p	0.364606	0.0207167
Length of arterial occlusion	hsa-mir-4521_hsa-miR-4521	-0.364135	0.0208937
Length of arterial occlusion	hsa-mir-548v_hsa-miR-548v	0.362687	0.0214465
Length of arterial occlusion	hsa-mir-3611_hsa-miR-3611	-0.360087	0.0224696
Length of arterial occlusion	hsa-mir-450a-2_hsa-miR-450a-2-3p	0.358298	0.0231968
Length of arterial occlusion	hsa-mir-6796_hsa-miR-6796-3p	0.358051	0.0232986
Length of arterial occlusion	hsa-mir-6859-1_hsa-miR-6859-5p	0.35737	0.023582
Length of arterial occlusion	hsa-mir-4500_hsa-miR-4500	-0.35632	0.024024
Length of arterial occlusion	hsa-mir-3160-1_hsa-miR-3160-3p	0.354903	0.0246314
Length of arterial occlusion	hsa-mir-3160-2_hsa-miR-3160-5p	0.354903	0.0246314
Length of arterial occlusion	hsa-mir-3607_hsa-miR-3607-5p	-0.353968	0.025039
Length of arterial occlusion	hsa-mir-132_hsa-miR-132-5p	-0.353685	0.0251632
Length of arterial occlusion	hsa-mir-550a-3_hsa-miR-550a-3-5p	0.352478	0.0257001
Length of arterial occlusion	hsa-mir-378g_hsa-miR-378g	-0.35122	0.0262699
Length of arterial occlusion	hsa-mir-4684_hsa-miR-4684-3p	0.349412	0.0271066
Length of arterial occlusion	hsa-mir-485_hsa-miR-485-3p	0.348978	0.0273106
Length of arterial occlusion	hsa-mir-432_hsa-miR-432-3p	0.347893	0.0278268
Length of arterial occlusion	hsa-mir-130a_hsa-miR-130a-3p	0.34766	0.0279383
Length of arterial occlusion	hsa-mir-25_hsa-miR-25-5p	-0.347067	0.0282251
Length of arterial occlusion	hsa-mir-484_hsa-miR-484	0.346907	0.0283024
Length of arterial occlusion	hsa-mir-652_hsa-miR-652-5p	0.346437	0.0285319
Length of arterial occlusion	hsa-mir-7846_hsa-miR-7846-3p	0.345844	0.0288229
Length of arterial occlusion	hsa-mir-155_hsa-miR-155-5p	-0.345589	0.0289489
Length of arterial occlusion	hsa-mir-3138_hsa-miR-3138	0.344742	0.0293709
Length of arterial occlusion	hsa-mir-6832_hsa-miR-6832-5p	0.344282	0.0296022
Length of arterial occlusion	hsa-mir-378h_hsa-miR-378h	-0.342397	0.0305657
Length of arterial occlusion	hsa-mir-4795_hsa-miR-4795-3p	-0.342263	0.0306347
Length of arterial occlusion	hsa-mir-127_hsa-miR-127-3p	0.341635	0.0309619
Length of arterial occlusion	hsa-mir-323a_hsa-miR-323a-3p	0.341353	0.03111
Length of arterial occlusion	hsa-mir-4772_hsa-miR-4772-3p	-0.340694	0.0314579
Length of arterial occlusion	hsa-mir-520b_hsa-miR-520b	0.339692	0.0319927
Length of arterial occlusion	hsa-mir-4703_hsa-miR-4703-5p	-0.339042	0.0323441
Length of arterial occlusion	hsa-mir-4742_hsa-miR-4742-5p	0.338246	0.0327779
Length of arterial occlusion	hsa-mir-892b_hsa-miR-892b	0.338093	0.0328622
Length of arterial occlusion	hsa-mir-376a-1_hsa-miR-376a-3p	0.337964	0.0329331
Length of arterial occlusion	hsa-mir-511_hsa-miR-511-3p	-0.337817	0.0330142
Length of arterial occlusion	hsa-mir-378i_hsa-miR-378i	-0.337776	0.0330369
Length of arterial occlusion	hsa-mir-539_hsa-miR-539-3p	0.33685	0.0335512
Length of arterial occlusion	hsa-mir-374a_hsa-miR-374a-3p	-0.336834	0.03356
Length of arterial occlusion	hsa-mir-181a-1_hsa-miR-181a-5p	-0.335893	0.0340898
Length of arterial occlusion	hsa-mir-1185-1_hsa-miR-1185-1-3p	0.33561	0.0342501
Length of arterial occlusion	hsa-mir-411_hsa-miR-411-3p	0.333822	0.0352796
Length of arterial occlusion	hsa-mir-6763_hsa-miR-6763-5p	0.333667	0.0353698
Length of arterial occlusion	hsa-mir-655_hsa-miR-655-3p	0.332598	0.0359985
Length of arterial occlusion	hsa-mir-4732_hsa-miR-4732-5p	0.332361	0.0361392
Length of arterial occlusion	hsa-mir-6515_hsa-miR-6515-3p	0.332221	0.0362221
Length of arterial occlusion	hsa-mir-519b_hsa-miR-519b-3p	0.332034	0.0363338
Length of arterial occlusion	hsa-mir-5010_hsa-miR-5010-3p	0.332033	0.0363344
Length of arterial occlusion	hsa-mir-1185-2_hsa-miR-1185-5p	0.331955	0.0363813
Length of arterial occlusion	hsa-mir-452_hsa-miR-452-3p	0.33186	0.0364376
Length of arterial occlusion	hsa-mir-548ar_hsa-miR-548ar-3p	-0.331718	0.0365228
Length of arterial occlusion	hsa-mir-1284_hsa-miR-1284	0.3317	0.0365339
Length of arterial occlusion	hsa-mir-4765_hsa-miR-4765	0.331661	0.036557
Length of arterial occlusion	hsa-mir-181a-2_hsa-miR-181a-5p	-0.331468	0.0366728
Length of arterial occlusion	hsa-mir-193b_hsa-miR-193b-3p	-0.330715	0.0371279
Length of arterial occlusion	hsa-mir-548aj-2_hsa-miR-548aj-5p	-0.330715	0.0371279
Length of arterial occlusion	hsa-mir-4511_hsa-miR-4511	0.330505	0.0372557
Length of arterial occlusion	hsa-mir-657_hsa-miR-657	0.330471	0.0372764
Length of arterial occlusion	hsa-mir-4791_hsa-miR-4791	-0.32968	0.0377613
Length of arterial occlusion	hsa-mir-4716_hsa-miR-4716-3p	-0.329283	0.0380061
Length of arterial occlusion	hsa-mir-3194_hsa-miR-3194-3p	-0.328644	0.0384035
Length of arterial occlusion	hsa-mir-4516_hsa-miR-4516	0.328194	0.0386852
Length of arterial occlusion	hsa-mir-1914_hsa-miR-1914-3p	0.326861	0.0395301
Length of arterial occlusion	hsa-mir-431_hsa-miR-431-5p	0.326855	0.0395338
Length of arterial occlusion	hsa-mir-5582_hsa-miR-5582-3p	0.326667	0.0396543
Length of arterial occlusion	hsa-mir-1302-6_hsa-miR-1302	0.326469	0.0397812
Length of arterial occlusion	hsa-mir-95_hsa-miR-95-5p	-0.32593	0.0401292
Length of arterial occlusion	hsa-mir-181c_hsa-miR-181c-3p	0.325349	0.0405064
Length of arterial occlusion	hsa-mir-378a_hsa-miR-378a-5p	-0.325349	0.0405064
Length of arterial occlusion	hsa-mir-6849_hsa-miR-6849-5p	-0.324614	0.0409879
Length of arterial occlusion	hsa-mir-3913-1_hsa-miR-3913-3p	0.32423	0.0412414
Length of arterial occlusion	hsa-mir-3913-2_hsa-miR-3913-5p	0.32423	0.0412414
Length of arterial occlusion	hsa-mir-487b_hsa-miR-487b-3p	0.322713	0.0422553
Length of arterial occlusion	hsa-mir-4639_hsa-miR-4639-5p	-0.322358	0.0424956
Length of arterial occlusion	hsa-mir-185_hsa-miR-185-5p	0.322148	0.042638
Length of arterial occlusion	hsa-let-7g_hsa-let-7g-3p	-0.32196	0.0427661
Length of arterial occlusion	hsa-mir-548f-3_hsa-miR-548f-3p	0.32196	0.0427661
Length of arterial occlusion	hsa-mir-548t_hsa-miR-548t-5p	-0.320908	0.0434878
Length of arterial occlusion	hsa-mir-376a-2_hsa-miR-376a-3p	0.32083	0.0435417
Length of arterial occlusion	hsa-mir-378c_hsa-miR-378c	-0.32083	0.0435417
Length of arterial occlusion	hsa-mir-539_hsa-miR-539-5p	0.32036	0.0438682
Length of arterial occlusion	hsa-mir-548az_hsa-miR-548az-5p	0.320259	0.0439383
Length of arterial occlusion	hsa-mir-2681_hsa-miR-2681-5p	0.320253	0.0439426
Length of arterial occlusion	hsa-mir-6870_hsa-miR-6870-3p	0.320242	0.0439501
Length of arterial occlusion	hsa-mir-548g_hsa-miR-548g-5p	-0.320139	0.0440217
Length of arterial occlusion	hsa-mir-7641-2_hsa-miR-7641	-0.319418	0.0445272
Length of arterial occlusion	hsa-mir-147a_hsa-miR-147a	0.319256	0.0446416
Length of arterial occlusion	hsa-mir-6770-3_hsa-miR-6770-5p	0.318294	0.0453248
Length of arterial occlusion	hsa-mir-124-2_hsa-miR-124-5p	0.318116	0.045452
Length of arterial occlusion	hsa-mir-29b-2_hsa-miR-29b-2-5p	-0.317724	0.0457335
Length of arterial occlusion	hsa-mir-433_hsa-miR-433-5p	0.317634	0.0457983
Length of arterial occlusion	hsa-mir-1307_hsa-miR-1307-3p	0.31763	0.0458013
Length of arterial occlusion	hsa-mir-6509_hsa-miR-6509-3p	0.317352	0.0460014
Length of arterial occlusion	hsa-mir-1233-2_hsa-miR-1233-5p	0.316961	0.0462854
Length of arterial occlusion	hsa-mir-431_hsa-miR-431-3p	0.316654	0.0465089
Length of arterial occlusion	hsa-mir-150_hsa-miR-150-3p	-0.316594	0.0465523
Length of arterial occlusion	hsa-mir-30c-2_hsa-miR-30c-2-3p	0.316148	0.0468788
Length of arterial occlusion	hsa-mir-3648_hsa-miR-3648	0.316134	0.0468891
Length of arterial occlusion	hsa-mir-548e_hsa-miR-548e-5p	-0.31537	0.0474526
Length of arterial occlusion	hsa-mir-4763_hsa-miR-4763-3p	0.31534	0.0474753
Length of arterial occlusion	hsa-mir-4749_hsa-miR-4749-3p	0.315243	0.047547
Length of arterial occlusion	hsa-mir-210_hsa-miR-210-3p	0.315088	0.0476624
Length of arterial occlusion	hsa-let-7f-2_hsa-let-7f-2-3p	-0.3149	0.0478027
Length of arterial occlusion	hsa-mir-141_hsa-miR-141-3p	-0.314805	0.0478729
Length of arterial occlusion	hsa-mir-4482_hsa-miR-4482-3p	-0.314777	0.0478939
Length of arterial occlusion	hsa-mir-6889_hsa-miR-6889-3p	0.31476	0.0479069
Length of arterial occlusion	hsa-mir-6840_hsa-miR-6840-3p	0.314414	0.0481656
Length of arterial occlusion	hsa-mir-130b_hsa-miR-130b-3p	0.314241	0.0482962
Length of arterial occlusion	hsa-mir-320b-2_hsa-miR-320b	-0.313582	0.0487938
Length of arterial occlusion	hsa-mir-4508_hsa-miR-4508	0.313393	0.0489367
Length of arterial occlusion	hsa-mir-151a_hsa-miR-151a-5p	0.313017	0.0492236
Length of arterial occlusion	hsa-mir-340_hsa-miR-340-3p	0.311605	0.0503114
Length of arterial occlusion	hsa-mir-7152_hsa-miR-7152-3p	-0.311269	0.0505731
Length of arterial occlusion	hsa-mir-135a-2_hsa-miR-135a-5p	0.311228	0.0506047
Length of arterial occlusion	hsa-mir-577_hsa-miR-577	-0.310439	0.0512238
Length of arterial occlusion	hsa-mir-6131_hsa-miR-6131	0.310035	0.0515435
Length of arterial occlusion	hsa-mir-223_hsa-miR-223-5p	0.310004	0.0515676
Length of arterial occlusion	hsa-mir-770_hsa-miR-770-5p	0.309879	0.0516668
Length of arterial occlusion	hsa-mir-758_hsa-miR-758-3p	0.309816	0.051717
Length of arterial occlusion	hsa-mir-219a-1_hsa-miR-219a-5p	-0.309534	0.0519418
Length of arterial occlusion	hsa-mir-6511a-4_hsa-miR-6511a-3p	0.309345	0.0520921
Length of arterial occlusion	hsa-mir-454_hsa-miR-454-5p	0.309251	0.0521674
Length of arterial occlusion	hsa-mir-130b_hsa-miR-130b-5p	0.309157	0.0522427
Length of arterial occlusion	hsa-mir-376c_hsa-miR-376c-3p	0.309157	0.0522427
Length of arterial occlusion	hsa-mir-651_hsa-miR-651-3p	-0.309106	0.0522833
Length of arterial occlusion	hsa-mir-504_hsa-miR-504-5p	0.308838	0.0524985
Length of arterial occlusion	hsa-mir-2276_hsa-miR-2276-5p	0.308721	0.0525928
Length of arterial occlusion	hsa-mir-361_hsa-miR-361-5p	-0.307745	0.0533838
Length of arterial occlusion	hsa-mir-381_hsa-miR-381-3p	0.307086	0.053923
Length of arterial occlusion	hsa-mir-378a_hsa-miR-378a-3p	-0.306898	0.0540779
Length of arterial occlusion	hsa-mir-193b_hsa-miR-193b-5p	-0.306715	0.0542287
Length of arterial occlusion	hsa-mir-1185-2_hsa-miR-1185-2-3p	0.306521	0.0543887
Length of arterial occlusion	hsa-mir-1254-2_hsa-miR-1254	0.305846	0.0549498
Length of arterial occlusion	hsa-mir-4774_hsa-miR-4774-5p	0.305701	0.0550705
Length of arterial occlusion	hsa-mir-3691_hsa-miR-3691-3p	-0.305521	0.0552212
Length of arterial occlusion	hsa-mir-487a_hsa-miR-487a-5p	0.304736	0.0558817
Length of arterial occlusion	hsa-mir-150_hsa-miR-150-5p	-0.304638	0.0559644
Length of arterial occlusion	hsa-mir-433_hsa-miR-433-3p	0.303697	0.0567657
Length of arterial occlusion	hsa-let-7g_hsa-let-7g-5p	-0.30332	0.0570888
Length of arterial occlusion	hsa-mir-29a_hsa-miR-29a-5p	-0.30285	0.0574948
Length of arterial occlusion	hsa-mir-933_hsa-miR-933	0.301343	0.0588093
Length of arterial occlusion	hsa-mir-4317_hsa-miR-4317	-0.301312	0.058837
Length of arterial occlusion	hsa-mir-1468_hsa-miR-1468-3p	0.300911	0.059191
Length of arterial occlusion	hsa-mir-182_hsa-miR-182-3p	0.300845	0.0592495
Length of arterial occlusion	hsa-mir-378d-1_hsa-miR-378d	-0.300308	0.0597269
Length of arterial occlusion	hsa-mir-3123_hsa-miR-3123	-0.300293	0.0597398
Length of arterial occlusion	hsa-mir-3682_hsa-miR-3682-5p	0.299822	0.0601611
Length of arterial occlusion	hsa-mir-1539_hsa-miR-1539	0.299457	0.0604893
Length of arterial occlusion	hsa-mir-6511b-1_hsa-miR-6511b-3p	0.299286	0.0606431
Length of arterial occlusion	hsa-mir-299_hsa-miR-299-3p	0.299272	0.0606558
Length of arterial occlusion	hsa-mir-654_hsa-miR-654-3p	0.299272	0.0606558
Length of arterial occlusion	hsa-mir-4442_hsa-miR-4442	0.299147	0.0607693
Length of arterial occlusion	hsa-mir-3166_hsa-miR-3166	0.299056	0.0608508
Length of arterial occlusion	hsa-mir-23b_hsa-miR-23b-3p	0.296919	0.0628097
Length of arterial occlusion	hsa-mir-99b_hsa-miR-99b-5p	0.29626	0.0634235
Length of arterial occlusion	hsa-mir-3613_hsa-miR-3613-3p	0.295944	0.0637192
Length of arterial occlusion	hsa-mir-6877_hsa-miR-6877-5p	0.295756	0.0638961
Length of arterial occlusion	hsa-mir-30c-1_hsa-miR-30c-1-3p	0.29513	0.0644868
Length of arterial occlusion	hsa-mir-7641-1_hsa-miR-7641	-0.294377	0.0652036
Length of arterial occlusion	hsa-mir-7-1_hsa-miR-7-5p	-0.293906	0.0656547
Length of arterial occlusion	hsa-mir-4641_hsa-miR-4641	0.29352	0.066027
Length of arterial occlusion	hsa-mir-18a_hsa-miR-18a-5p	0.2924	0.067115
Length of arterial occlusion	hsa-mir-223_hsa-miR-223-3p	0.2924	0.067115
Length of arterial occlusion	hsa-mir-6769b_hsa-miR-6769b-5p	0.292207	0.0673044
Length of arterial occlusion	hsa-mir-1273a_hsa-miR-1273a	-0.292109	0.0673999
Length of arterial occlusion	hsa-mir-215_hsa-miR-215-5p	-0.292023	0.067484
Length of arterial occlusion	hsa-mir-146b_hsa-miR-146b-5p	-0.291835	0.0676691
Length of arterial occlusion	hsa-mir-7-3_hsa-miR-7-5p	-0.291647	0.0678546
Length of arterial occlusion	hsa-mir-376b_hsa-miR-376b-5p	0.290235	0.0692589
Length of arterial occlusion	hsa-mir-487a_hsa-miR-487a-3p	0.290235	0.0692589
Length of arterial occlusion	hsa-mir-4797_hsa-miR-4797-3p	0.289897	0.0695984
Length of arterial occlusion	hsa-mir-127_hsa-miR-127-5p	0.289858	0.0696372
Length of arterial occlusion	hsa-mir-30a_hsa-miR-30a-5p	0.289576	0.069922
Length of arterial occlusion	hsa-let-7a-3_hsa-let-7a-3p	-0.289199	0.0703032
Length of arterial occlusion	hsa-mir-504_hsa-miR-504-3p	0.28857	0.0709441
Length of arterial occlusion	hsa-mir-411_hsa-miR-411-5p	0.287787	0.0717471
Length of arterial occlusion	hsa-mir-148b_hsa-miR-148b-3p	0.287693	0.0718442
Length of arterial occlusion	hsa-mir-376c_hsa-miR-376c-5p	0.287693	0.0718442
Length of arterial occlusion	hsa-mir-3200_hsa-miR-3200-5p	0.287595	0.0719449
Length of arterial occlusion	hsa-mir-185_hsa-miR-185-3p	0.287316	0.0722335
Length of arterial occlusion	hsa-mir-4520a_hsa-miR-4520a-3p	-0.287266	0.0722863
Length of arterial occlusion	hsa-mir-4520b_hsa-miR-4520b-5p	-0.287266	0.0722863
Length of arterial occlusion	hsa-mir-3199-2_hsa-miR-3199	-0.286609	0.0729696
Length of arterial occlusion	hsa-mir-573_hsa-miR-573	-0.286392	0.0731965
Length of arterial occlusion	hsa-mir-5692c-1_hsa-miR-5692c	-0.28632	0.0732717
Length of arterial occlusion	hsa-mir-4727_hsa-miR-4727-5p	0.28607	0.0735341
Length of arterial occlusion	hsa-mir-6852_hsa-miR-6852-5p	0.285998	0.0736094
Length of arterial occlusion	hsa-mir-1278_hsa-miR-1278	-0.285434	0.0742054
Length of arterial occlusion	hsa-mir-6838_hsa-miR-6838-3p	0.285373	0.0742695
Length of arterial occlusion	hsa-mir-4525_hsa-miR-4525	0.285327	0.0743185
Length of arterial occlusion	hsa-mir-6815_hsa-miR-6815-5p	0.284867	0.0748071
Length of arterial occlusion	hsa-mir-329-2_hsa-miR-329-3p	0.284398	0.0753077
Length of arterial occlusion	hsa-mir-1197_hsa-miR-1197	0.283363	0.0764228
Length of arterial occlusion	hsa-mir-758_hsa-miR-758-5p	0.283215	0.0765823
Length of arterial occlusion	hsa-mir-1537_hsa-miR-1537-3p	-0.282986	0.0768315
Length of arterial occlusion	hsa-mir-4635_hsa-miR-4635	0.28266	0.0771863
Length of arterial occlusion	hsa-mir-7851_hsa-miR-7851-3p	0.282271	0.0776121
Length of arterial occlusion	hsa-mir-222_hsa-miR-222-5p	-0.281574	0.0783794
Length of arterial occlusion	hsa-mir-1183_hsa-miR-1183	-0.280876	0.0791538
Length of arterial occlusion	hsa-mir-5088_hsa-miR-5088-5p	-0.280876	0.0791538
Length of arterial occlusion	hsa-mir-146b_hsa-miR-146b-3p	-0.280444	0.0796351
Length of arterial occlusion	hsa-mir-6777_hsa-miR-6777-5p	0.280398	0.0796867
Length of arterial occlusion	hsa-mir-22_hsa-miR-22-3p	-0.28035	0.0797404
Length of arterial occlusion	hsa-mir-3607_hsa-miR-3607-3p	-0.280256	0.0798459
Length of arterial occlusion	hsa-mir-6882_hsa-miR-6882-5p	-0.280175	0.0799367
Length of arterial occlusion	hsa-mir-6750_hsa-miR-6750-3p	0.279892	0.0802551
Length of arterial occlusion	hsa-mir-191_hsa-miR-191-5p	0.279315	0.0809065
Length of arterial occlusion	hsa-mir-4677_hsa-miR-4677-3p	-0.278938	0.0813338
Length of arterial occlusion	hsa-mir-95_hsa-miR-95-3p	-0.278844	0.0814408
Length of arterial occlusion	hsa-mir-643_hsa-miR-643	-0.27875	0.0815481
Length of arterial occlusion	hsa-mir-93_hsa-miR-93-5p	0.278561	0.0817628
Length of arterial occlusion	hsa-mir-6740_hsa-miR-6740-3p	0.278317	0.082042
Length of arterial occlusion	hsa-mir-27a_hsa-miR-27a-5p	-0.277902	0.0825179
Length of arterial occlusion	hsa-mir-130a_hsa-miR-130a-5p	0.277432	0.0830605
Length of arterial occlusion	hsa-mir-4254_hsa-miR-4254	-0.277386	0.0831129
Length of arterial occlusion	hsa-mir-3621_hsa-miR-3621	0.276554	0.0840798
Length of arterial occlusion	hsa-mir-6837_hsa-miR-6837-3p	0.276189	0.084507
Length of arterial occlusion	hsa-mir-493_hsa-miR-493-5p	0.27602	0.0847051
Length of arterial occlusion	hsa-mir-124-1_hsa-miR-124-5p	0.275883	0.0848652
Length of arterial occlusion	hsa-mir-6777_hsa-miR-6777-3p	0.275704	0.0850756
Length of arterial occlusion	hsa-mir-1255b-1_hsa-miR-1255b-5p	0.275382	0.0854563
Length of arterial occlusion	hsa-mir-6878_hsa-miR-6878-5p	0.275273	0.0855853
Length of arterial occlusion	hsa-mir-376b_hsa-miR-376b-3p	0.275172	0.0857039
Length of arterial occlusion	hsa-mir-409_hsa-miR-409-3p	0.274419	0.0865994
Length of arterial occlusion	hsa-mir-151a_hsa-miR-151a-3p	0.274137	0.0869371
Length of arterial occlusion	hsa-mir-376a-1_hsa-miR-376a-5p	0.274137	0.0869371
Length of arterial occlusion	hsa-mir-7854_hsa-miR-7854-3p	0.273666	0.0875021
Length of arterial occlusion	hsa-mir-5697_hsa-miR-5697	-0.273402	0.0878204
Length of arterial occlusion	hsa-mir-367_hsa-miR-367-3p	0.273294	0.0879503
Length of arterial occlusion	hsa-mir-107_hsa-miR-107	0.273195	0.08807
Length of arterial occlusion	hsa-mir-4443_hsa-miR-4443	-0.273101	0.0881839
Length of arterial occlusion	hsa-mir-29c_hsa-miR-29c-5p	-0.272348	0.0890994
Length of arterial occlusion	hsa-mir-941-2_hsa-miR-941	0.272173	0.0893138
Length of arterial occlusion	hsa-mir-197_hsa-miR-197-5p	0.272133	0.0893624
Length of arterial occlusion	hsa-mir-148b_hsa-miR-148b-5p	0.272066	0.0894446
Length of arterial occlusion	hsa-mir-31_hsa-miR-31-5p	-0.272066	0.0894446
Length of arterial occlusion	hsa-mir-432_hsa-miR-432-5p	0.271783	0.0897908
Length of arterial occlusion	hsa-mir-6890_hsa-miR-6890-3p	0.271488	0.0901538
Length of arterial occlusion	hsa-mir-4501_hsa-miR-4501	-0.271458	0.0901914
Length of arterial occlusion	hsa-mir-500a_hsa-miR-500a-5p	-0.27103	0.0907191
Length of arterial occlusion	hsa-mir-5010_hsa-miR-5010-5p	0.270842	0.0909523
Length of arterial occlusion	hsa-mir-1271_hsa-miR-1271-5p	-0.270465	0.0914202
Length of arterial occlusion	hsa-mir-379_hsa-miR-379-5p	0.270465	0.0914202
Length of arterial occlusion	hsa-mir-3944_hsa-miR-3944-5p	0.269842	0.0921984
Length of arterial occlusion	hsa-mir-4712_hsa-miR-4712-5p	-0.269378	0.092781
Length of arterial occlusion	hsa-mir-597_hsa-miR-597-5p	-0.269336	0.0928349
Length of arterial occlusion	hsa-mir-7-1_hsa-miR-7-1-3p	-0.269336	0.0928349
Length of arterial occlusion	hsa-mir-3188_hsa-miR-3188	0.268539	0.0938422
Length of arterial occlusion	hsa-mir-1185-1_hsa-miR-1185-5p	0.268266	0.0941904
Length of arterial occlusion	hsa-mir-491_hsa-miR-491-5p	0.267829	0.0947473
Length of arterial occlusion	hsa-mir-495_hsa-miR-495-3p	0.267735	0.0948678
Length of arterial occlusion	hsa-mir-378d-2_hsa-miR-378d	-0.267547	0.0951093
Length of arterial occlusion	hsa-mir-6511a-3_hsa-miR-6511a-3p	0.267265	0.0954722
Length of arterial occlusion	hsa-mir-4433_hsa-miR-4433-3p	0.26717	0.0955935
Length of arterial occlusion	hsa-mir-4433b_hsa-miR-4433b-5p	0.26717	0.0955935
Length of arterial occlusion	hsa-mir-380_hsa-miR-380-3p	0.266982	0.0958363
Length of arterial occlusion	hsa-mir-101-1_hsa-miR-101-5p	-0.2667	0.0962014
Length of arterial occlusion	hsa-mir-889_hsa-miR-889-3p	0.266606	0.0963234
Length of arterial occlusion	hsa-mir-5585_hsa-miR-5585-5p	-0.266495	0.0964671
Length of arterial occlusion	hsa-mir-299_hsa-miR-299-5p	0.266229	0.0968123
Length of arterial occlusion	hsa-mir-6788_hsa-miR-6788-3p	0.266081	0.0970054
Length of arterial occlusion	hsa-mir-6734_hsa-miR-6734-3p	-0.265758	0.0974262
Length of arterial occlusion	hsa-mir-425_hsa-miR-425-5p	0.265664	0.0975493
Length of arterial occlusion	hsa-mir-92a-1_hsa-miR-92a-1-5p	-0.26557	0.0976726
Length of arterial occlusion	hsa-mir-548h-4_hsa-miR-548h-5p	0.264827	0.0986499
Length of arterial occlusion	hsa-mir-642a_hsa-miR-642a-3p	-0.264346	0.0992858
Length of arterial occlusion	hsa-mir-642b_hsa-miR-642b-5p	-0.264346	0.0992858
Length of arterial occlusion	hsa-let-7i_hsa-let-7i-5p	-0.264252	0.0994107
Length of arterial occlusion	hsa-mir-4722_hsa-miR-4722-5p	0.264251	0.0994125
Length of arterial occlusion	hsa-mir-154_hsa-miR-154-5p	0.264064	0.0996609
Length of arterial occlusion	hsa-mir-3656_hsa-miR-3656	0.263558	0.100335
Length of arterial occlusion	hsa-mir-3657_hsa-miR-3657	-0.263499	0.100415
Length of arterial occlusion	hsa-mir-548o-2_hsa-miR-548o-3p	-0.263405	0.100541
Length of arterial occlusion	hsa-mir-335_hsa-miR-335-5p	0.263311	0.100667
Length of arterial occlusion	hsa-mir-769_hsa-miR-769-5p	-0.263217	0.100793
Length of arterial occlusion	hsa-mir-409_hsa-miR-409-5p	0.263028	0.101046
Length of arterial occlusion	hsa-mir-208a_hsa-miR-208a-3p	0.262842	0.101297
Length of arterial occlusion	hsa-mir-6802_hsa-miR-6802-3p	0.262746	0.101426
Length of arterial occlusion	hsa-mir-324_hsa-miR-324-5p	0.262181	0.10219
Length of arterial occlusion	hsa-mir-23a_hsa-miR-23a-5p	-0.261993	0.102445
Length of arterial occlusion	hsa-mir-4473_hsa-miR-4473	-0.26171	0.10283
Length of arterial occlusion	hsa-mir-665_hsa-miR-665	0.26171	0.10283
Length of arterial occlusion	hsa-mir-15b_hsa-miR-15b-5p	0.261522	0.103086
Length of arterial occlusion	hsa-mir-381_hsa-miR-381-5p	0.260875	0.103972
Length of arterial occlusion	hsa-mir-103a-2_hsa-miR-103a-3p	0.260769	0.104118
Length of arterial occlusion	hsa-mir-103b-2_hsa-miR-103b	0.260769	0.104118
Length of arterial occlusion	hsa-mir-590_hsa-miR-590-3p	-0.260581	0.104378
Length of arterial occlusion	hsa-mir-4520a_hsa-miR-4520a-5p	-0.260084	0.105064
Length of arterial occlusion	hsa-mir-4520b_hsa-miR-4520b-3p	-0.260084	0.105064
Length of arterial occlusion	hsa-mir-4797_hsa-miR-4797-5p	0.259619	0.105709
Length of arterial occlusion	hsa-mir-134_hsa-miR-134-5p	0.259451	0.105943
Length of arterial occlusion	hsa-mir-133a-1_hsa-miR-133a-5p	0.259314	0.106134
Length of arterial occlusion	hsa-mir-651_hsa-miR-651-5p	-0.258792	0.106865
Length of arterial occlusion	hsa-mir-6852_hsa-miR-6852-3p	0.258773	0.106892
Length of arterial occlusion	hsa-mir-4419b_hsa-miR-4419b	-0.258455	0.107338
Length of arterial occlusion	hsa-mir-3144_hsa-miR-3144-3p	-0.258446	0.10735
Length of arterial occlusion	hsa-mir-337_hsa-miR-337-3p	0.257474	0.108726
Length of arterial occlusion	hsa-mir-496_hsa-miR-496	0.256909	0.109531
Length of arterial occlusion	hsa-mir-548ar_hsa-miR-548ar-5p	-0.256863	0.109597
Length of arterial occlusion	hsa-mir-29b-1_hsa-miR-29b-1-5p	-0.256721	0.109801
Length of arterial occlusion	hsa-mir-654_hsa-miR-654-5p	0.256639	0.109918
Length of arterial occlusion	hsa-mir-4723_hsa-miR-4723-3p	-0.255727	0.111231
Length of arterial occlusion	hsa-mir-331_hsa-miR-331-3p	0.255497	0.111564
Length of arterial occlusion	hsa-mir-153-2_hsa-miR-153-5p	-0.255416	0.111681
Length of arterial occlusion	hsa-mir-5690_hsa-miR-5690	-0.25512	0.112111
Length of arterial occlusion	hsa-mir-944_hsa-miR-944	-0.254752	0.112648
Length of arterial occlusion	hsa-mir-143_hsa-miR-143-5p	0.254709	0.112711
Length of arterial occlusion	hsa-mir-4536-2_hsa-miR-4536-5p	-0.254367	0.113211
Length of arterial occlusion	hsa-mir-3934_hsa-miR-3934-3p	-0.254316	0.113286
Length of arterial occlusion	hsa-mir-1252_hsa-miR-1252-5p	-0.254119	0.113576
Length of arterial occlusion	hsa-mir-570_hsa-miR-570-3p	-0.254085	0.113625
Length of arterial occlusion	hsa-let-7f-1_hsa-let-7f-5p	-0.253802	0.114041
Length of arterial occlusion	hsa-mir-652_hsa-miR-652-3p	0.253708	0.11418
Length of arterial occlusion	hsa-mir-3617_hsa-miR-3617-3p	0.253651	0.114265
Length of arterial occlusion	hsa-mir-6849_hsa-miR-6849-3p	0.253507	0.114477
Length of arterial occlusion	hsa-mir-494_hsa-miR-494-3p	0.253238	0.114876
Length of arterial occlusion	hsa-mir-4536-1_hsa-miR-4536-3p	-0.253143	0.115016
Length of arterial occlusion	hsa-mir-4772_hsa-miR-4772-5p	-0.252955	0.115295
Length of arterial occlusion	hsa-mir-138-2_hsa-miR-138-5p	-0.252673	0.115715
Length of arterial occlusion	hsa-mir-566_hsa-miR-566	0.251144	0.11801
Length of arterial occlusion	hsa-mir-6837_hsa-miR-6837-5p	0.250931	0.118333
Length of arterial occlusion	hsa-mir-3140_hsa-miR-3140-3p	0.250696	0.118689
Length of arterial occlusion	hsa-mir-875_hsa-miR-875-5p	-0.25066	0.118744
Length of arterial occlusion	hsa-mir-549a_hsa-miR-549a	0.250593	0.118846
Length of arterial occlusion	hsa-mir-4766_hsa-miR-4766-5p	-0.250171	0.119489
Length of arterial occlusion	hsa-mir-590_hsa-miR-590-5p	-0.249849	0.119982
Length of arterial occlusion	hsa-mir-6511b-2_hsa-miR-6511b-5p	0.249418	0.120643
Length of arterial occlusion	hsa-mir-6799_hsa-miR-6799-5p	-0.248342	0.122307
Length of arterial occlusion	hsa-mir-485_hsa-miR-485-5p	0.247824	0.123113
Length of arterial occlusion	hsa-mir-4755_hsa-miR-4755-3p	0.247602	0.123459
Length of arterial occlusion	hsa-mir-34a_hsa-miR-34a-3p	-0.247589	0.12348
Length of arterial occlusion	hsa-mir-3942_hsa-miR-3942-5p	-0.247517	0.123593
Length of arterial occlusion	hsa-mir-6780a_hsa-miR-6780a-3p	-0.246777	0.124756
Length of arterial occlusion	hsa-mir-548a-2_hsa-miR-548a-3p	0.246754	0.124793
Length of arterial occlusion	hsa-mir-4731_hsa-miR-4731-5p	-0.246707	0.124866
Length of arterial occlusion	hsa-mir-4433_hsa-miR-4433-5p	0.246648	0.124959
Length of arterial occlusion	hsa-mir-4433b_hsa-miR-4433b-3p	0.246648	0.124959
Length of arterial occlusion	hsa-mir-1226_hsa-miR-1226-3p	0.246365	0.125406
Length of arterial occlusion	hsa-mir-2277_hsa-miR-2277-5p	-0.245778	0.126338
Length of arterial occlusion	hsa-mir-3125_hsa-miR-3125	0.24547	0.126829
Length of arterial occlusion	hsa-mir-6513_hsa-miR-6513-5p	0.245341	0.127035
Length of arterial occlusion	hsa-mir-19b-1_hsa-miR-19b-3p	-0.24533	0.127053
Length of arterial occlusion	hsa-mir-6866_hsa-miR-6866-3p	0.245205	0.127253
Length of arterial occlusion	hsa-mir-7-2_hsa-miR-7-5p	-0.244765	0.127959
Length of arterial occlusion	hsa-mir-26a-1_hsa-miR-26a-1-3p	0.244294	0.128717
Length of arterial occlusion	hsa-mir-663b_hsa-miR-663b	-0.244099	0.129033
Length of arterial occlusion	hsa-mir-6511a-1_hsa-miR-6511a-3p	0.24407	0.129078
Length of arterial occlusion	hsa-mir-342_hsa-miR-342-5p	-0.244012	0.129173
Length of arterial occlusion	hsa-mir-515-2_hsa-miR-515-5p	-0.243616	0.129815
Length of arterial occlusion	hsa-mir-6784_hsa-miR-6784-3p	-0.243616	0.129815
Length of arterial occlusion	hsa-mir-937_hsa-miR-937-5p	-0.243616	0.129815
Length of arterial occlusion	hsa-mir-4665_hsa-miR-4665-5p	0.243523	0.129967
Length of arterial occlusion	hsa-mir-382_hsa-miR-382-5p	0.243447	0.13009
Length of arterial occlusion	hsa-mir-26a-2_hsa-miR-26a-2-3p	-0.243259	0.130396
Length of arterial occlusion	hsa-mir-5193_hsa-miR-5193	0.242976	0.130857
Length of arterial occlusion	hsa-mir-1273h_hsa-miR-1273h-5p	0.242694	0.131319
Length of arterial occlusion	hsa-mir-370_hsa-miR-370-3p	0.242694	0.131319
Length of arterial occlusion	hsa-mir-4785_hsa-miR-4785	0.24247	0.131687
Length of arterial occlusion	hsa-mir-3529_hsa-miR-3529-3p	-0.242035	0.132402
Length of arterial occlusion	hsa-mir-3179-3_hsa-miR-3179	-0.241913	0.132603
Length of arterial occlusion	hsa-mir-1268b_hsa-miR-1268b	-0.241847	0.132713
Length of arterial occlusion	hsa-mir-548f-5_hsa-miR-548f-3p	-0.241725	0.132915
Length of arterial occlusion	hsa-mir-4497_hsa-miR-4497	0.241558	0.13319
Length of arterial occlusion	hsa-mir-3124_hsa-miR-3124-3p	-0.24139	0.133469
Length of arterial occlusion	hsa-mir-377_hsa-miR-377-5p	0.240811	0.134431
Length of arterial occlusion	hsa-mir-483_hsa-miR-483-5p	0.239562	0.136526
Length of arterial occlusion	hsa-mir-548a-1_hsa-miR-548a-3p	0.239305	0.13696
Length of arterial occlusion	hsa-mir-6511a-2_hsa-miR-6511a-3p	0.239211	0.137119
Length of arterial occlusion	hsa-mir-7974_hsa-miR-7974	-0.239202	0.137133
Length of arterial occlusion	hsa-mir-6879_hsa-miR-6879-3p	0.239201	0.137135
Length of arterial occlusion	hsa-mir-33b_hsa-miR-33b-5p	-0.239022	0.137438
Length of arterial occlusion	hsa-mir-642a_hsa-miR-642a-5p	-0.239022	0.137438
Length of arterial occlusion	hsa-mir-642b_hsa-miR-642b-3p	-0.239022	0.137438
Length of arterial occlusion	hsa-mir-576_hsa-miR-576-5p	-0.23874	0.137917
Length of arterial occlusion	hsa-mir-362_hsa-miR-362-3p	-0.238458	0.138397
Length of arterial occlusion	hsa-mir-6516_hsa-miR-6516-3p	0.238399	0.138497
Length of arterial occlusion	hsa-mir-24-1_hsa-miR-24-1-5p	0.237704	0.139685
Length of arterial occlusion	hsa-mir-3074_hsa-miR-3074-3p	0.237704	0.139685
Length of arterial occlusion	hsa-mir-6770-2_hsa-miR-6770-5p	0.237104	0.140717
Length of arterial occlusion	hsa-mir-337_hsa-miR-337-5p	0.236857	0.141143
Length of arterial occlusion	hsa-mir-194-2_hsa-miR-194-3p	0.236506	0.141752
Length of arterial occlusion	hsa-mir-4722_hsa-miR-4722-3p	0.23614	0.142387
Length of arterial occlusion	hsa-mir-1229_hsa-miR-1229-5p	-0.235948	0.142721
Length of arterial occlusion	hsa-mir-3907_hsa-miR-3907	-0.235746	0.143074
Length of arterial occlusion	hsa-mir-6821_hsa-miR-6821-3p	-0.235582	0.14336
Length of arterial occlusion	hsa-mir-4488_hsa-miR-4488	0.235414	0.143653
Length of arterial occlusion	hsa-mir-455_hsa-miR-455-3p	-0.235351	0.143764
Length of arterial occlusion	hsa-mir-218-2_hsa-miR-218-5p	-0.234918	0.144524
Length of arterial occlusion	hsa-mir-4524a_hsa-miR-4524a-5p	-0.234569	0.145139
Length of arterial occlusion	hsa-mir-4524b_hsa-miR-4524b-3p	-0.234569	0.145139
Length of arterial occlusion	hsa-mir-136_hsa-miR-136-5p	0.234315	0.145587
Length of arterial occlusion	hsa-mir-376a-2_hsa-miR-376a-2-5p	0.234127	0.14592
Length of arterial occlusion	hsa-mir-1285-1_hsa-miR-1285-5p	-0.234033	0.146087
Length of arterial occlusion	hsa-mir-3679_hsa-miR-3679-3p	0.233998	0.14615
Length of arterial occlusion	hsa-mir-3121_hsa-miR-3121-5p	-0.233944	0.146245
Length of arterial occlusion	hsa-mir-4769_hsa-miR-4769-5p	-0.233871	0.146375
Length of arterial occlusion	hsa-mir-3179-1_hsa-miR-3179	0.233823	0.146459
Length of arterial occlusion	hsa-mir-4677_hsa-miR-4677-5p	-0.233665	0.14674
Length of arterial occlusion	hsa-mir-548an_hsa-miR-548an	-0.233658	0.146752
Length of arterial occlusion	hsa-let-7i_hsa-let-7i-3p	-0.233562	0.146923
Length of arterial occlusion	hsa-mir-155_hsa-miR-155-3p	-0.233562	0.146923
Length of arterial occlusion	hsa-mir-769_hsa-miR-769-3p	-0.233562	0.146923
Length of arterial occlusion	hsa-mir-6753_hsa-miR-6753-5p	-0.233236	0.147505
Length of arterial occlusion	hsa-mir-584_hsa-miR-584-3p	0.233135	0.147685
Length of arterial occlusion	hsa-mir-493_hsa-miR-493-3p	0.232809	0.148269
Length of arterial occlusion	hsa-mir-6729_hsa-miR-6729-5p	0.232189	0.149384
Length of arterial occlusion	hsa-mir-5701-1_hsa-miR-5701	-0.231723	0.150224
Length of arterial occlusion	hsa-mir-4800_hsa-miR-4800-3p	0.231362	0.150879
Length of arterial occlusion	hsa-mir-28_hsa-miR-28-5p	-0.231115	0.151328
Length of arterial occlusion	hsa-mir-6818_hsa-miR-6818-3p	0.231063	0.151421
Length of arterial occlusion	hsa-mir-101-2_hsa-miR-101-3p	-0.230832	0.151843
Length of arterial occlusion	hsa-mir-876_hsa-miR-876-5p	-0.230738	0.152014
Length of arterial occlusion	hsa-mir-6826_hsa-miR-6826-5p	0.230646	0.152181
Length of arterial occlusion	hsa-mir-330_hsa-miR-330-3p	0.23055	0.152358
Length of arterial occlusion	hsa-mir-627_hsa-miR-627-5p	-0.23055	0.152358
Length of arterial occlusion	hsa-mir-214_hsa-miR-214-5p	0.230456	0.15253
Length of arterial occlusion	hsa-mir-3120_hsa-miR-3120-3p	0.230456	0.15253
Length of arterial occlusion	hsa-mir-1233-1_hsa-miR-1233-5p	0.230433	0.152571
Length of arterial occlusion	hsa-mir-548a-3_hsa-miR-548a-3p	0.230173	0.153048
Length of arterial occlusion	hsa-mir-3134_hsa-miR-3134	-0.230155	0.153082
Length of arterial occlusion	hsa-mir-30b_hsa-miR-30b-5p	-0.230079	0.15322
Length of arterial occlusion	hsa-mir-451a_hsa-miR-451a	-0.230079	0.15322
Length of arterial occlusion	hsa-mir-556_hsa-miR-556-3p	0.229985	0.153393
Length of arterial occlusion	hsa-mir-4271_hsa-miR-4271	0.229695	0.153927
Length of arterial occlusion	hsa-mir-4744_hsa-miR-4744	0.229695	0.153927
Length of arterial occlusion	hsa-mir-544a_hsa-miR-544a	0.228949	0.155304
Length of arterial occlusion	hsa-mir-5699_hsa-miR-5699-3p	0.228776	0.155626
Length of arterial occlusion	hsa-mir-146a_hsa-miR-146a-5p	0.228573	0.156004
Length of arterial occlusion	hsa-mir-4654_hsa-miR-4654	0.227798	0.15745
Length of arterial occlusion	hsa-mir-4784_hsa-miR-4784	-0.227734	0.157569
Length of arterial occlusion	hsa-mir-514a-3_hsa-miR-514a-5p	0.227526	0.15796
Length of arterial occlusion	hsa-mir-4446_hsa-miR-4446-3p	0.226784	0.159356
Length of arterial occlusion	hsa-mir-125a_hsa-miR-125a-3p	0.22669	0.159534
Length of arterial occlusion	hsa-mir-6865_hsa-miR-6865-3p	0.226252	0.160363
Length of arterial occlusion	hsa-mir-301b_hsa-miR-301b	0.226219	0.160426
Length of arterial occlusion	hsa-mir-935_hsa-miR-935	0.226073	0.160704
Length of arterial occlusion	hsa-mir-6743_hsa-miR-6743-3p	0.225723	0.16137
Length of arterial occlusion	hsa-mir-7110_hsa-miR-7110-3p	0.225556	0.161688
Length of arterial occlusion	hsa-mir-1270-1_hsa-miR-1270	-0.225177	0.162413
Length of arterial occlusion	hsa-mir-1246_hsa-miR-1246	-0.224941	0.162865
Length of arterial occlusion	hsa-mir-154_hsa-miR-154-3p	0.224713	0.163304
Length of arterial occlusion	hsa-mir-98_hsa-miR-98-3p	0.224525	0.163666
Length of arterial occlusion	hsa-mir-301a_hsa-miR-301a-3p	0.224242	0.16421
Length of arterial occlusion	hsa-mir-500a_hsa-miR-500a-3p	-0.223772	0.165121
Length of arterial occlusion	hsa-mir-128-1_hsa-miR-128-1-5p	-0.223547	0.165557
Length of arterial occlusion	hsa-mir-6730_hsa-miR-6730-3p	0.223416	0.165811
Length of arterial occlusion	hsa-mir-379_hsa-miR-379-3p	0.223207	0.166218
Length of arterial occlusion	hsa-mir-451b_hsa-miR-451b	0.223056	0.166513
Length of arterial occlusion	hsa-mir-126_hsa-miR-126-3p	0.222548	0.167505
Length of arterial occlusion	hsa-mir-6502_hsa-miR-6502-3p	0.22252	0.167559
Length of arterial occlusion	hsa-mir-6840_hsa-miR-6840-5p	-0.222247	0.168095
Length of arterial occlusion	hsa-mir-101-1_hsa-miR-101-3p	-0.221795	0.168985
Length of arterial occlusion	hsa-mir-503_hsa-miR-503-5p	0.221606	0.169356
Length of arterial occlusion	hsa-mir-141_hsa-miR-141-5p	0.221153	0.170254
Length of arterial occlusion	hsa-mir-6768_hsa-miR-6768-3p	0.221143	0.170272
Length of arterial occlusion	hsa-mir-124-2_hsa-miR-124-3p	0.221136	0.170287
Length of arterial occlusion	hsa-mir-4485_hsa-miR-4485	0.220571	0.171409
Length of arterial occlusion	hsa-mir-5680_hsa-miR-5680	-0.220375	0.171799
Length of arterial occlusion	hsa-mir-6134_hsa-miR-6134	-0.220189	0.17217
Length of arterial occlusion	hsa-mir-3688-1_hsa-miR-3688-3p	0.220147	0.172254
Length of arterial occlusion	hsa-mir-3688-2_hsa-miR-3688-5p	0.220147	0.172254
Length of arterial occlusion	hsa-mir-548f-1_hsa-miR-548f-5p	-0.220129	0.17229
Length of arterial occlusion	hsa-mir-1296_hsa-miR-1296-3p	0.220114	0.17232
Length of arterial occlusion	hsa-mir-1273c_hsa-miR-1273c	0.219922	0.172704
Length of arterial occlusion	hsa-mir-7843_hsa-miR-7843-5p	0.21989	0.172769
Length of arterial occlusion	hsa-mir-6846_hsa-miR-6846-3p	0.219538	0.173474
Length of arterial occlusion	hsa-mir-369_hsa-miR-369-5p	0.219347	0.173858
Length of arterial occlusion	hsa-mir-543_hsa-miR-543	0.219253	0.174048
Length of arterial occlusion	hsa-mir-2355_hsa-miR-2355-5p	0.219065	0.174427
Length of arterial occlusion	hsa-mir-4676_hsa-miR-4676-3p	0.219065	0.174427
Length of arterial occlusion	hsa-mir-134_hsa-miR-134-3p	0.218788	0.174986
Length of arterial occlusion	hsa-mir-6511a-3_hsa-miR-6511a-5p	0.218328	0.175918
Length of arterial occlusion	hsa-mir-4496_hsa-miR-4496	-0.217961	0.176662
Length of arterial occlusion	hsa-mir-499a_hsa-miR-499a-5p	-0.21737	0.177867
Length of arterial occlusion	hsa-mir-499b_hsa-miR-499b-3p	-0.21737	0.177867
Length of arterial occlusion	hsa-mir-3130-1_hsa-miR-3130-5p	-0.216899	0.178832
Length of arterial occlusion	hsa-mir-3130-2_hsa-miR-3130-3p	-0.216899	0.178832
Length of arterial occlusion	hsa-mir-1275_hsa-miR-1275	-0.216805	0.179025
Length of arterial occlusion	hsa-mir-199a-1_hsa-miR-199a-3p	0.216429	0.1798
Length of arterial occlusion	hsa-mir-511_hsa-miR-511-5p	0.216312	0.18004
Length of arterial occlusion	hsa-mir-548b_hsa-miR-548b-3p	-0.21624	0.180188
Length of arterial occlusion	hsa-mir-6772_hsa-miR-6772-5p	0.215774	0.181152
Length of arterial occlusion	hsa-mir-136_hsa-miR-136-3p	0.215205	0.182334
Length of arterial occlusion	hsa-mir-1180_hsa-miR-1180-3p	-0.215111	0.18253
Length of arterial occlusion	hsa-mir-3911_hsa-miR-3911	-0.215058	0.182639
Length of arterial occlusion	hsa-mir-7108_hsa-miR-7108-3p	-0.214761	0.18326
Length of arterial occlusion	hsa-mir-487b_hsa-miR-487b-5p	0.21461	0.183574
Length of arterial occlusion	hsa-mir-1306_hsa-miR-1306-5p	0.213228	0.186481
Length of arterial occlusion	hsa-mir-656_hsa-miR-656-3p	0.212569	0.187878
Length of arterial occlusion	hsa-mir-4761_hsa-miR-4761-3p	0.212216	0.188631
Length of arterial occlusion	hsa-mir-6886_hsa-miR-6886-5p	-0.211598	0.189951
Length of arterial occlusion	hsa-mir-1301_hsa-miR-1301-3p	0.211533	0.190089
Length of arterial occlusion	hsa-mir-363_hsa-miR-363-5p	-0.211251	0.190695
Length of arterial occlusion	hsa-mir-6842_hsa-miR-6842-3p	0.211214	0.190775
Length of arterial occlusion	hsa-mir-6824_hsa-miR-6824-3p	0.21119	0.190825
Length of arterial occlusion	hsa-mir-548f-4_hsa-miR-548f-3p	0.211178	0.190851
Length of arterial occlusion	hsa-mir-199a-2_hsa-miR-199a-3p	0.211063	0.191099
Length of arterial occlusion	hsa-mir-27b_hsa-miR-27b-3p	0.210969	0.191302
Length of arterial occlusion	hsa-mir-1234_hsa-miR-1234-3p	-0.210689	0.191905
Length of arterial occlusion	hsa-mir-147b_hsa-miR-147b	-0.210498	0.192317
Length of arterial occlusion	hsa-mir-6747_hsa-miR-6747-3p	0.210498	0.192317
Length of arterial occlusion	hsa-mir-490_hsa-miR-490-5p	0.210462	0.192395
Length of arterial occlusion	hsa-mir-6825_hsa-miR-6825-5p	0.210355	0.192627
Length of arterial occlusion	hsa-mir-4701_hsa-miR-4701-5p	0.20997	0.193462
Length of arterial occlusion	hsa-mir-4474_hsa-miR-4474-3p	-0.209854	0.193712
Length of arterial occlusion	hsa-mir-660_hsa-miR-660-5p	-0.209839	0.193745
Length of arterial occlusion	hsa-mir-671_hsa-miR-671-5p	-0.209839	0.193745
Length of arterial occlusion	hsa-mir-4687_hsa-miR-4687-3p	0.209706	0.194034
Length of arterial occlusion	hsa-mir-369_hsa-miR-369-3p	0.209368	0.19477
Length of arterial occlusion	hsa-mir-6857_hsa-miR-6857-5p	-0.209348	0.194813
Length of arterial occlusion	hsa-mir-6720_hsa-miR-6720-3p	-0.208813	0.195982
Length of arterial occlusion	hsa-mir-3064_hsa-miR-3064-3p	-0.208672	0.196292
Length of arterial occlusion	hsa-let-7f-2_hsa-let-7f-5p	-0.208144	0.197451
Length of arterial occlusion	hsa-mir-4640_hsa-miR-4640-3p	-0.207959	0.197859
Length of arterial occlusion	hsa-mir-339_hsa-miR-339-3p	-0.207862	0.198074
Length of arterial occlusion	hsa-mir-500b_hsa-miR-500b-5p	-0.207862	0.198074
Length of arterial occlusion	hsa-mir-92b_hsa-miR-92b-3p	0.207862	0.198074
Length of arterial occlusion	hsa-mir-142_hsa-miR-142-3p	-0.207768	0.198282
Length of arterial occlusion	hsa-mir-664b_hsa-miR-664b-3p	-0.207015	0.199949
Length of arterial occlusion	hsa-mir-382_hsa-miR-382-3p	0.206921	0.200159
Length of arterial occlusion	hsa-mir-6894_hsa-miR-6894-3p	0.20689	0.200226
Length of arterial occlusion	hsa-mir-6738_hsa-miR-6738-3p	0.206806	0.200413
Length of arterial occlusion	hsa-mir-6848_hsa-miR-6848-5p	0.206517	0.201058
Length of arterial occlusion	hsa-mir-6819_hsa-miR-6819-3p	0.206023	0.202161
Length of arterial occlusion	hsa-mir-449b_hsa-miR-449b-5p	0.205433	0.203483
Length of arterial occlusion	hsa-mir-34a_hsa-miR-34a-5p	-0.205038	0.204374
Length of arterial occlusion	hsa-mir-551b_hsa-miR-551b-3p	0.204567	0.205438
Length of arterial occlusion	hsa-mir-6749_hsa-miR-6749-3p	-0.204552	0.205472
Length of arterial occlusion	hsa-mir-3165_hsa-miR-3165	0.204502	0.205585
Length of arterial occlusion	hsa-mir-4773-2_hsa-miR-4773	-0.204398	0.205821
Length of arterial occlusion	hsa-mir-424_hsa-miR-424-3p	0.204379	0.205864
Length of arterial occlusion	hsa-mir-4286_hsa-miR-4286	0.204379	0.205864
Length of arterial occlusion	hsa-mir-3692_hsa-miR-3692-3p	0.204127	0.206435
Length of arterial occlusion	hsa-mir-214_hsa-miR-214-3p	-0.203588	0.207662
Length of arterial occlusion	hsa-mir-3120_hsa-miR-3120-5p	-0.203588	0.207662
Length of arterial occlusion	hsa-mir-3144_hsa-miR-3144-5p	-0.203425	0.208034
Length of arterial occlusion	hsa-mir-4660_hsa-miR-4660	0.203141	0.208685
Length of arterial occlusion	hsa-mir-548al_hsa-miR-548al	0.203112	0.20875
Length of arterial occlusion	hsa-mir-4725_hsa-miR-4725-5p	0.202619	0.20988
Length of arterial occlusion	hsa-mir-5088_hsa-miR-5088-3p	0.202408	0.210366
Length of arterial occlusion	hsa-mir-3667_hsa-miR-3667-3p	0.202402	0.21038
Length of arterial occlusion	hsa-mir-548ak_hsa-miR-548ak	-0.202402	0.21038
Length of arterial occlusion	hsa-mir-491_hsa-miR-491-3p	-0.202119	0.211031
Length of arterial occlusion	hsa-mir-548am_hsa-miR-548am-5p	-0.202025	0.211248
Length of arterial occlusion	hsa-mir-361_hsa-miR-361-3p	-0.201931	0.211465
Length of arterial occlusion	hsa-mir-1238_hsa-miR-1238-3p	-0.201866	0.211616
Length of arterial occlusion	hsa-mir-1910_hsa-miR-1910-3p	-0.201657	0.212098
Length of arterial occlusion	hsa-mir-6829_hsa-miR-6829-3p	-0.201593	0.212247
Length of arterial occlusion	hsa-mir-3146_hsa-miR-3146	0.201581	0.212275
Length of arterial occlusion	hsa-mir-6885_hsa-miR-6885-5p	0.201461	0.212553
Length of arterial occlusion	hsa-mir-582_hsa-miR-582-5p	-0.20146	0.212554
Length of arterial occlusion	hsa-mir-548ag-2_hsa-miR-548ag	0.201457	0.212561
Length of arterial occlusion	hsa-mir-6502_hsa-miR-6502-5p	0.201332	0.212851
Length of arterial occlusion	hsa-let-7a-2_hsa-let-7a-5p	-0.201272	0.212991
Length of arterial occlusion	hsa-mir-4789_hsa-miR-4789-5p	-0.201234	0.21308
Length of arterial occlusion	hsa-mir-3142_hsa-miR-3142	0.201179	0.213208
Length of arterial occlusion	hsa-mir-6736_hsa-miR-6736-3p	0.201045	0.213517
Length of arterial occlusion	hsa-mir-4750_hsa-miR-4750-3p	-0.20075	0.214205
Length of arterial occlusion	hsa-mir-638_hsa-miR-638	-0.20075	0.214205
Length of arterial occlusion	hsa-mir-342_hsa-miR-342-3p	-0.200707	0.214305
Length of arterial occlusion	hsa-mir-192_hsa-miR-192-5p	-0.200613	0.214524
Length of arterial occlusion	hsa-mir-503_hsa-miR-503-3p	0.200519	0.214744
Length of arterial occlusion	hsa-mir-598_hsa-miR-598-5p	0.200276	0.215312
Length of arterial occlusion	hsa-mir-941-1_hsa-miR-941	0.200048	0.215845
Length of arterial occlusion	hsa-mir-6798_hsa-miR-6798-3p	0.199736	0.216576
Length of arterial occlusion	hsa-mir-106b_hsa-miR-106b-3p	0.199672	0.216728
Length of arterial occlusion	hsa-mir-32_hsa-miR-32-3p	-0.199672	0.216728
Length of arterial occlusion	hsa-mir-6789_hsa-miR-6789-3p	-0.199649	0.216782
Length of arterial occlusion	hsa-mir-124-3_hsa-miR-124-5p	0.199552	0.21701
Length of arterial occlusion	hsa-mir-3194_hsa-miR-3194-5p	-0.199013	0.21828
Length of arterial occlusion	hsa-mir-592_hsa-miR-592	0.198964	0.218395
Length of arterial occlusion	hsa-mir-5188_hsa-miR-5188	-0.198774	0.218844
Length of arterial occlusion	hsa-mir-4789_hsa-miR-4789-3p	0.198485	0.219528
Length of arterial occlusion	hsa-mir-199b_hsa-miR-199b-3p	0.198448	0.219616
Length of arterial occlusion	hsa-mir-632_hsa-miR-632	0.198066	0.220523
Length of arterial occlusion	hsa-mir-326_hsa-miR-326	0.197977	0.220734
Length of arterial occlusion	hsa-mir-7109_hsa-miR-7109-5p	0.197864	0.221003
Length of arterial occlusion	hsa-mir-4678_hsa-miR-4678	0.19786	0.221013
Length of arterial occlusion	hsa-mir-4690_hsa-miR-4690-5p	0.197635	0.22155
Length of arterial occlusion	hsa-mir-3622a_hsa-miR-3622a-3p	-0.197618	0.221591
Length of arterial occlusion	hsa-mir-3622b_hsa-miR-3622b-5p	-0.197618	0.221591
Length of arterial occlusion	hsa-mir-2392_hsa-miR-2392	0.197506	0.221857
Length of arterial occlusion	hsa-mir-3180-1_hsa-miR-3180-5p	-0.197448	0.221996
Length of arterial occlusion	hsa-mir-580_hsa-miR-580-5p	-0.197395	0.222122
Length of arterial occlusion	hsa-mir-31_hsa-miR-31-3p	-0.197224	0.222531
Length of arterial occlusion	hsa-let-7e_hsa-let-7e-3p	0.196753	0.223659
Length of arterial occlusion	hsa-mir-365a_hsa-miR-365a-5p	0.196446	0.224399
Length of arterial occlusion	hsa-mir-5571_hsa-miR-5571-5p	-0.196211	0.224963
Length of arterial occlusion	hsa-mir-4707_hsa-miR-4707-5p	-0.195454	0.226794
Length of arterial occlusion	hsa-mir-4742_hsa-miR-4742-3p	-0.195435	0.226838
Length of arterial occlusion	hsa-mir-548aq_hsa-miR-548aq-5p	-0.195153	0.227524
Length of arterial occlusion	hsa-mir-1273f_hsa-miR-1273f	0.194703	0.228619
Length of arterial occlusion	hsa-mir-6733_hsa-miR-6733-5p	-0.194553	0.228985
Length of arterial occlusion	hsa-mir-192_hsa-miR-192-3p	-0.194306	0.229588
Length of arterial occlusion	hsa-mir-766_hsa-miR-766-3p	0.193458	0.231665
Length of arterial occlusion	hsa-mir-574_hsa-miR-574-3p	0.192705	0.233522
Length of arterial occlusion	hsa-mir-5003_hsa-miR-5003-3p	-0.192089	0.235049
Length of arterial occlusion	hsa-mir-3652_hsa-miR-3652	0.191677	0.236074
Length of arterial occlusion	hsa-mir-502_hsa-miR-502-3p	-0.191576	0.236327
Length of arterial occlusion	hsa-mir-6803_hsa-miR-6803-3p	0.191199	0.237267
Length of arterial occlusion	hsa-mir-5586_hsa-miR-5586-3p	0.190258	0.239628
Length of arterial occlusion	hsa-mir-6779_hsa-miR-6779-3p	0.190022	0.240222
Length of arterial occlusion	hsa-mir-3202-2_hsa-miR-3202	-0.18991	0.240504
Length of arterial occlusion	hsa-mir-4697_hsa-miR-4697-3p	-0.189843	0.240673
Length of arterial occlusion	hsa-mir-4491_hsa-miR-4491	0.189616	0.241246
Length of arterial occlusion	hsa-mir-196a-2_hsa-miR-196a-5p	-0.189505	0.241528
Length of arterial occlusion	hsa-mir-548a-3_hsa-miR-548a-5p	0.189505	0.241528
Length of arterial occlusion	hsa-mir-1322_hsa-miR-1322	0.189238	0.242204
Length of arterial occlusion	hsa-mir-548w_hsa-miR-548w	-0.189222	0.242243
Length of arterial occlusion	hsa-mir-216b_hsa-miR-216b-5p	0.189189	0.242328
Length of arterial occlusion	hsa-mir-597_hsa-miR-597-3p	0.188728	0.243498
Length of arterial occlusion	hsa-mir-4454_hsa-miR-4454	0.188657	0.243678
Length of arterial occlusion	hsa-mir-2467_hsa-miR-2467-3p	-0.18862	0.243772
Length of arterial occlusion	hsa-mir-664b_hsa-miR-664b-5p	-0.188092	0.245118
Length of arterial occlusion	hsa-mir-6806_hsa-miR-6806-3p	-0.188006	0.245338
Length of arterial occlusion	hsa-mir-4757_hsa-miR-4757-5p	0.187932	0.245528
Length of arterial occlusion	hsa-mir-5001_hsa-miR-5001-3p	-0.18728	0.247199
Length of arterial occlusion	hsa-let-7f-1_hsa-let-7f-1-3p	-0.187245	0.247289
Length of arterial occlusion	hsa-mir-1972-2_hsa-miR-1972	0.1872	0.247405
Length of arterial occlusion	hsa-mir-1286_hsa-miR-1286	0.187089	0.24769
Length of arterial occlusion	hsa-mir-199a-1_hsa-miR-199a-5p	0.186775	0.248501
Length of arterial occlusion	hsa-mir-3116-1_hsa-miR-3116	0.186745	0.248577
Length of arterial occlusion	hsa-mir-541_hsa-miR-541-3p	0.186614	0.248914
Length of arterial occlusion	hsa-mir-7161_hsa-miR-7161-3p	0.18642	0.249418
Length of arterial occlusion	hsa-mir-133a-2_hsa-miR-133a-5p	0.186371	0.249544
Length of arterial occlusion	hsa-mir-548av_hsa-miR-548av-5p	-0.186326	0.249661
Length of arterial occlusion	hsa-mir-6856_hsa-miR-6856-3p	-0.18627	0.249804
Length of arterial occlusion	hsa-mir-6515_hsa-miR-6515-5p	0.186109	0.250222
Length of arterial occlusion	hsa-mir-216a_hsa-miR-216a-5p	0.185943	0.250652
Length of arterial occlusion	hsa-mir-500b_hsa-miR-500b-3p	0.185465	0.251893
Length of arterial occlusion	hsa-mir-26a-1_hsa-miR-26a-5p	0.185362	0.25216
Length of arterial occlusion	hsa-mir-668_hsa-miR-668-3p	0.185343	0.25221
Length of arterial occlusion	hsa-mir-190b_hsa-miR-190b	-0.184703	0.25388
Length of arterial occlusion	hsa-mir-374c_hsa-miR-374c-5p	0.184703	0.25388
Length of arterial occlusion	hsa-mir-33b_hsa-miR-33b-3p	-0.184629	0.254075
Length of arterial occlusion	hsa-mir-1226_hsa-miR-1226-5p	0.184591	0.254174
Length of arterial occlusion	hsa-mir-6774_hsa-miR-6774-5p	-0.184547	0.254291
Length of arterial occlusion	hsa-mir-3936_hsa-miR-3936	-0.184426	0.254607
Length of arterial occlusion	hsa-mir-6758_hsa-miR-6758-3p	0.1843	0.254937
Length of arterial occlusion	hsa-mir-3115_hsa-miR-3115	0.184261	0.255039
Length of arterial occlusion	hsa-mir-450b_hsa-miR-450b-3p	0.184242	0.255089
Length of arterial occlusion	hsa-mir-6888_hsa-miR-6888-3p	-0.184238	0.255099
Length of arterial occlusion	hsa-mir-628_hsa-miR-628-3p	0.184044	0.255608
Length of arterial occlusion	hsa-mir-6718_hsa-miR-6718-5p	0.18395	0.255856
Length of arterial occlusion	hsa-mir-766_hsa-miR-766-5p	-0.18395	0.255856
Length of arterial occlusion	hsa-mir-513a-2_hsa-miR-513a-5p	0.18392	0.255935
Length of arterial occlusion	hsa-mir-377_hsa-miR-377-3p	0.183856	0.256103
Length of arterial occlusion	hsa-mir-502_hsa-miR-502-5p	-0.183856	0.256103
Length of arterial occlusion	hsa-let-7a-3_hsa-let-7a-5p	-0.183762	0.256351
Length of arterial occlusion	hsa-mir-1289-1_hsa-miR-1289	-0.183649	0.256648
Length of arterial occlusion	hsa-mir-103a-1_hsa-miR-103a-3p	0.183574	0.256847
Length of arterial occlusion	hsa-mir-103b-1_hsa-miR-103b	0.183574	0.256847
Length of arterial occlusion	hsa-mir-744_hsa-miR-744-5p	0.183574	0.256847
Length of arterial occlusion	hsa-mir-301a_hsa-miR-301a-5p	0.18348	0.257095
Length of arterial occlusion	hsa-mir-548az_hsa-miR-548az-3p	0.183245	0.257715
Length of arterial occlusion	hsa-mir-129-2_hsa-miR-129-5p	0.183188	0.257867
Length of arterial occlusion	hsa-mir-23a_hsa-miR-23a-3p	0.183103	0.25809
Length of arterial occlusion	hsa-mir-9-2_hsa-miR-9-3p	-0.183103	0.25809
Length of arterial occlusion	hsa-mir-495_hsa-miR-495-5p	0.183043	0.258248
Length of arterial occlusion	hsa-let-7a-1_hsa-let-7a-5p	-0.182821	0.258838
Length of arterial occlusion	hsa-mir-517b_hsa-miR-517b-3p	0.182777	0.258953
Length of arterial occlusion	hsa-mir-6087_hsa-miR-6087	0.18235	0.260087
Length of arterial occlusion	hsa-mir-374b_hsa-miR-374b-5p	0.182256	0.260337
Length of arterial occlusion	hsa-mir-374c_hsa-miR-374c-3p	0.182256	0.260337
Length of arterial occlusion	hsa-mir-6862-2_hsa-miR-6862-5p	0.182198	0.260492
Length of arterial occlusion	hsa-mir-6827_hsa-miR-6827-5p	-0.182127	0.26068
Length of arterial occlusion	hsa-mir-5189_hsa-miR-5189-5p	0.181823	0.261489
Length of arterial occlusion	hsa-mir-320e_hsa-miR-320e	-0.181809	0.261526
Length of arterial occlusion	hsa-mir-6754_hsa-miR-6754-3p	-0.181521	0.262297
Length of arterial occlusion	hsa-mir-6809_hsa-miR-6809-3p	0.181377	0.262682
Length of arterial occlusion	hsa-mir-6832_hsa-miR-6832-3p	0.181363	0.262719
Length of arterial occlusion	hsa-mir-3940_hsa-miR-3940-5p	-0.180991	0.263718
Length of arterial occlusion	hsa-mir-3618_hsa-miR-3618	-0.180972	0.263768
Length of arterial occlusion	hsa-mir-132_hsa-miR-132-3p	-0.180844	0.264112
Length of arterial occlusion	hsa-mir-410_hsa-miR-410-3p	0.180844	0.264112
Length of arterial occlusion	hsa-let-7e_hsa-let-7e-5p	0.180655	0.264618
Length of arterial occlusion	hsa-mir-6878_hsa-miR-6878-3p	-0.180547	0.264908
Length of arterial occlusion	hsa-mir-6887_hsa-miR-6887-3p	0.180547	0.264908
Length of arterial occlusion	hsa-mir-4464_hsa-miR-4464	-0.18025	0.265709
Length of arterial occlusion	hsa-mir-3198-2_hsa-miR-3198	0.180052	0.266244
Length of arterial occlusion	hsa-mir-17_hsa-miR-17-3p	-0.179996	0.266394
Length of arterial occlusion	hsa-mir-6822_hsa-miR-6822-5p	-0.179517	0.267691
Length of arterial occlusion	hsa-mir-4524a_hsa-miR-4524a-3p	-0.179337	0.268177
Length of arterial occlusion	hsa-mir-4524b_hsa-miR-4524b-5p	-0.179337	0.268177
Length of arterial occlusion	hsa-mir-219a-2_hsa-miR-219a-2-3p	-0.179055	0.268944
Length of arterial occlusion	hsa-mir-219b_hsa-miR-219b-5p	-0.179055	0.268944
Length of arterial occlusion	hsa-mir-4670_hsa-miR-4670-5p	-0.178692	0.269931
Length of arterial occlusion	hsa-mir-93_hsa-miR-93-3p	0.178678	0.269969
Length of arterial occlusion	hsa-mir-4714_hsa-miR-4714-3p	0.178589	0.270212
Length of arterial occlusion	hsa-mir-4668_hsa-miR-4668-3p	-0.178465	0.270552
Length of arterial occlusion	hsa-mir-374b_hsa-miR-374b-3p	0.178396	0.270739
Length of arterial occlusion	hsa-mir-4787_hsa-miR-4787-3p	0.178316	0.270957
Length of arterial occlusion	hsa-mir-6858_hsa-miR-6858-3p	-0.177904	0.272086
Length of arterial occlusion	hsa-mir-548o_hsa-miR-548o-3p	0.177737	0.272542
Length of arterial occlusion	hsa-mir-6859-2_hsa-miR-6859-3p	-0.177662	0.272748
Length of arterial occlusion	hsa-mir-328_hsa-miR-328-5p	-0.176924	0.274777
Length of arterial occlusion	hsa-mir-15a_hsa-miR-15a-5p	-0.176513	0.275911
Length of arterial occlusion	hsa-mir-598_hsa-miR-598-3p	-0.175572	0.278521
Length of arterial occlusion	hsa-mir-634_hsa-miR-634	-0.175543	0.278601
Length of arterial occlusion	hsa-mir-6770-2_hsa-miR-6770-3p	-0.175329	0.279197
Length of arterial occlusion	hsa-mir-4661_hsa-miR-4661-3p	-0.175172	0.279634
Length of arterial occlusion	hsa-mir-128-2_hsa-miR-128-3p	0.174913	0.280358
Length of arterial occlusion	hsa-mir-26a-2_hsa-miR-26a-5p	0.174913	0.280358
Length of arterial occlusion	hsa-mir-483_hsa-miR-483-3p	0.174754	0.280801
Length of arterial occlusion	hsa-mir-28_hsa-miR-28-3p	-0.174442	0.281675
Length of arterial occlusion	hsa-mir-548as_hsa-miR-548as-3p	0.174442	0.281675
Length of arterial occlusion	hsa-mir-1973_hsa-miR-1973	0.174418	0.281743
Length of arterial occlusion	hsa-mir-412_hsa-miR-412-5p	0.174336	0.281973
Length of arterial occlusion	hsa-mir-6823_hsa-miR-6823-5p	0.174264	0.282174
Length of arterial occlusion	hsa-mir-6799_hsa-miR-6799-3p	0.174254	0.282202
Length of arterial occlusion	hsa-mir-7110_hsa-miR-7110-5p	-0.174079	0.282694
Length of arterial occlusion	hsa-mir-7853_hsa-miR-7853-5p	0.173929	0.283114
Length of arterial occlusion	hsa-mir-140_hsa-miR-140-3p	-0.173877	0.28326
Length of arterial occlusion	hsa-mir-2467_hsa-miR-2467-5p	0.173869	0.283283
Length of arterial occlusion	hsa-mir-5684_hsa-miR-5684	-0.173444	0.284479
Length of arterial occlusion	hsa-mir-4746_hsa-miR-4746-5p	-0.173436	0.284502
Length of arterial occlusion	hsa-mir-1285-1_hsa-miR-1285-3p	0.173218	0.285117
Length of arterial occlusion	hsa-mir-660_hsa-miR-660-3p	-0.172465	0.287249
Length of arterial occlusion	hsa-mir-939_hsa-miR-939-3p	0.172439	0.287324
Length of arterial occlusion	hsa-mir-6511b-2_hsa-miR-6511b-3p	0.172183	0.288051
Length of arterial occlusion	hsa-mir-4646_hsa-miR-4646-5p	0.172054	0.288418
Length of arterial occlusion	hsa-mir-4437_hsa-miR-4437	-0.172051	0.288426
Length of arterial occlusion	hsa-mir-542_hsa-miR-542-5p	0.171994	0.288586
Length of arterial occlusion	hsa-mir-3610_hsa-miR-3610	-0.171944	0.288731
Length of arterial occlusion	hsa-mir-144_hsa-miR-144-3p	-0.171806	0.289122
Length of arterial occlusion	hsa-mir-615_hsa-miR-615-3p	-0.171586	0.28975
Length of arterial occlusion	hsa-mir-6857_hsa-miR-6857-3p	-0.17134	0.290453
Length of arterial occlusion	hsa-mir-3127_hsa-miR-3127-3p	-0.171306	0.290551
Length of arterial occlusion	hsa-mir-3161_hsa-miR-3161	0.170769	0.292087
Length of arterial occlusion	hsa-mir-21_hsa-miR-21-3p	-0.170677	0.292353
Length of arterial occlusion	hsa-mir-6508_hsa-miR-6508-3p	0.170469	0.292948
Length of arterial occlusion	hsa-mir-1273h_hsa-miR-1273h-3p	0.1703	0.293435
Length of arterial occlusion	hsa-mir-302f_hsa-miR-302f	-0.170196	0.293735
Length of arterial occlusion	hsa-mir-328_hsa-miR-328-3p	0.169923	0.294519
Length of arterial occlusion	hsa-mir-6751_hsa-miR-6751-5p	-0.169759	0.294993
Length of arterial occlusion	hsa-let-7a-1_hsa-let-7a-3p	-0.169641	0.295335
Length of arterial occlusion	hsa-mir-1302-4_hsa-miR-1302	0.169475	0.295814
Length of arterial occlusion	hsa-mir-4291_hsa-miR-4291	0.169323	0.296253
Length of arterial occlusion	hsa-mir-4425_hsa-miR-4425	-0.169278	0.296383
Length of arterial occlusion	hsa-mir-3154_hsa-miR-3154	-0.16893	0.297393
Length of arterial occlusion	hsa-mir-1250_hsa-miR-1250-3p	0.168866	0.297579
Length of arterial occlusion	hsa-mir-8072_hsa-miR-8072	0.168091	0.299835
Length of arterial occlusion	hsa-mir-1537_hsa-miR-1537-5p	-0.168041	0.299981
Length of arterial occlusion	hsa-mir-323b_hsa-miR-323b-5p	0.167966	0.300199
Length of arterial occlusion	hsa-mir-126_hsa-miR-126-5p	0.167758	0.300806
Length of arterial occlusion	hsa-mir-6886_hsa-miR-6886-3p	-0.167661	0.30109
Length of arterial occlusion	hsa-mir-5189_hsa-miR-5189-3p	0.16761	0.301239
Length of arterial occlusion	hsa-mir-532_hsa-miR-532-3p	-0.167287	0.302183
Length of arterial occlusion	hsa-mir-520a_hsa-miR-520a-5p	0.16698	0.303085
Length of arterial occlusion	hsa-mir-16-1_hsa-miR-16-1-3p	-0.166628	0.304119
Length of arterial occlusion	hsa-mir-4284_hsa-miR-4284	0.166566	0.304304
Length of arterial occlusion	hsa-mir-3190_hsa-miR-3190-3p	0.166557	0.304328
Length of arterial occlusion	hsa-mir-1273d_hsa-miR-1273d	-0.166543	0.30437
Length of arterial occlusion	hsa-mir-144_hsa-miR-144-5p	0.166534	0.304396
Length of arterial occlusion	hsa-mir-320d-1_hsa-miR-320d	-0.166534	0.304396
Length of arterial occlusion	hsa-mir-548ax_hsa-miR-548ax	0.166534	0.304396
Length of arterial occlusion	hsa-mir-5587_hsa-miR-5587-5p	0.166347	0.304949
Length of arterial occlusion	hsa-mir-5692c-2_hsa-miR-5692c	-0.166251	0.305232
Length of arterial occlusion	hsa-mir-1908_hsa-miR-1908-5p	0.166158	0.305507
Length of arterial occlusion	hsa-let-7c_hsa-let-7c-5p	-0.165781	0.30662
Length of arterial occlusion	hsa-mir-135a-1_hsa-miR-135a-5p	0.165593	0.307177
Length of arterial occlusion	hsa-mir-449b_hsa-miR-449b-3p	-0.165164	0.308451
Length of arterial occlusion	hsa-mir-466_hsa-miR-466	0.165151	0.308489
Length of arterial occlusion	hsa-mir-548o-2_hsa-miR-548o-5p	-0.165122	0.308573
Length of arterial occlusion	hsa-mir-7704_hsa-miR-7704	-0.165028	0.308853
Length of arterial occlusion	hsa-mir-22_hsa-miR-22-5p	-0.16484	0.309413
Length of arterial occlusion	hsa-mir-5706_hsa-miR-5706	0.164716	0.309783
Length of arterial occlusion	hsa-mir-4779_hsa-miR-4779	0.164704	0.309819
Length of arterial occlusion	hsa-mir-1292_hsa-miR-1292-5p	0.164652	0.309974
Length of arterial occlusion	hsa-mir-6797_hsa-miR-6797-3p	-0.164305	0.311007
Length of arterial occlusion	hsa-let-7b_hsa-let-7b-5p	-0.164275	0.311097
Length of arterial occlusion	hsa-mir-1285-2_hsa-miR-1285-3p	-0.164275	0.311097
Length of arterial occlusion	hsa-mir-6764_hsa-miR-6764-5p	0.164241	0.311199
Length of arterial occlusion	hsa-mir-6752_hsa-miR-6752-3p	-0.163787	0.312555
Length of arterial occlusion	hsa-mir-181a-2_hsa-miR-181a-2-3p	-0.163616	0.313069
Length of arterial occlusion	hsa-mir-3678_hsa-miR-3678-5p	0.163501	0.313413
Length of arterial occlusion	hsa-mir-548ai_hsa-miR-548ai	-0.163128	0.314535
Length of arterial occlusion	hsa-mir-323a_hsa-miR-323a-5p	0.163111	0.314585
Length of arterial occlusion	hsa-mir-605_hsa-miR-605-5p	0.162682	0.315876
Length of arterial occlusion	hsa-mir-219a-1_hsa-miR-219a-1-3p	0.162423	0.31666
Length of arterial occlusion	hsa-mir-6823_hsa-miR-6823-3p	-0.161998	0.317943
Length of arterial occlusion	hsa-mir-509-2_hsa-miR-509-3p	-0.161996	0.31795
Length of arterial occlusion	hsa-mir-3140_hsa-miR-3140-5p	0.16195	0.318088
Length of arterial occlusion	hsa-mir-4766_hsa-miR-4766-3p	0.161877	0.318311
Length of arterial occlusion	hsa-mir-320d-2_hsa-miR-320d	-0.161545	0.319317
Length of arterial occlusion	hsa-mir-4712_hsa-miR-4712-3p	-0.161367	0.319858
Length of arterial occlusion	hsa-mir-6767_hsa-miR-6767-3p	-0.16128	0.320122
Length of arterial occlusion	hsa-mir-1-2_hsa-miR-1	0.161168	0.320461
Length of arterial occlusion	hsa-mir-4671_hsa-miR-4671-3p	0.16099	0.321005
Length of arterial occlusion	hsa-mir-6759_hsa-miR-6759-5p	-0.160824	0.321509
Length of arterial occlusion	hsa-mir-194-1_hsa-miR-194-5p	-0.160792	0.321608
Length of arterial occlusion	hsa-mir-6770-1_hsa-miR-6770-5p	-0.16067	0.321981
Length of arterial occlusion	hsa-mir-6764_hsa-miR-6764-3p	0.159894	0.324352
Length of arterial occlusion	hsa-mir-5584_hsa-miR-5584-5p	0.159845	0.324503
Length of arterial occlusion	hsa-mir-26b_hsa-miR-26b-3p	-0.159756	0.324776
Length of arterial occlusion	hsa-mir-548ah_hsa-miR-548ah-3p	0.159189	0.326519
Length of arterial occlusion	hsa-mir-513c_hsa-miR-513c-3p	0.159113	0.326755
Length of arterial occlusion	hsa-mir-371a_hsa-miR-371a-5p	-0.159097	0.326802
Length of arterial occlusion	hsa-mir-371b_hsa-miR-371b-3p	-0.159097	0.326802
Length of arterial occlusion	hsa-mir-6073_hsa-miR-6073	0.158922	0.327343
Length of arterial occlusion	hsa-mir-4640_hsa-miR-4640-5p	0.15888	0.32747
Length of arterial occlusion	hsa-mir-6500_hsa-miR-6500-3p	0.158771	0.327808
Length of arterial occlusion	hsa-mir-142_hsa-miR-142-5p	-0.158721	0.327963
Length of arterial occlusion	hsa-mir-4738_hsa-miR-4738-5p	0.15757	0.331527
Length of arterial occlusion	hsa-mir-7977_hsa-miR-7977	-0.157403	0.332047
Length of arterial occlusion	hsa-mir-29c_hsa-miR-29c-3p	0.15712	0.332926
Length of arterial occlusion	hsa-mir-6760_hsa-miR-6760-3p	-0.157011	0.333266
Length of arterial occlusion	hsa-mir-4719_hsa-miR-4719	-0.156834	0.33382
Length of arterial occlusion	hsa-mir-7849_hsa-miR-7849-3p	0.156769	0.33402
Length of arterial occlusion	hsa-mir-3679_hsa-miR-3679-5p	0.156461	0.334983
Length of arterial occlusion	hsa-mir-450a-1_hsa-miR-450a-1-3p	0.156231	0.335705
Length of arterial occlusion	hsa-mir-2114_hsa-miR-2114-5p	-0.156179	0.335867
Length of arterial occlusion	hsa-mir-4706_hsa-miR-4706	-0.156123	0.336041
Length of arterial occlusion	hsa-mir-628_hsa-miR-628-5p	0.156085	0.336162
Length of arterial occlusion	hsa-mir-125a_hsa-miR-125a-5p	0.155991	0.336458
Length of arterial occlusion	hsa-mir-181b-1_hsa-miR-181b-3p	-0.155896	0.336753
Length of arterial occlusion	hsa-mir-550a-1_hsa-miR-550a-3p	0.155896	0.336753
Length of arterial occlusion	hsa-mir-550b-1_hsa-miR-550b-2-5p	0.155896	0.336753
Length of arterial occlusion	hsa-mir-6801_hsa-miR-6801-3p	-0.155852	0.336892
Length of arterial occlusion	hsa-mir-584_hsa-miR-584-5p	0.155802	0.337048
Length of arterial occlusion	hsa-mir-873_hsa-miR-873-3p	-0.155628	0.337596
Length of arterial occlusion	hsa-mir-204_hsa-miR-204-3p	0.155523	0.337925
Length of arterial occlusion	hsa-mir-340_hsa-miR-340-5p	0.15552	0.337936
Length of arterial occlusion	hsa-mir-4728_hsa-miR-4728-5p	-0.155519	0.337938
Length of arterial occlusion	hsa-mir-4745_hsa-miR-4745-3p	-0.155197	0.338953
Length of arterial occlusion	hsa-mir-6876_hsa-miR-6876-3p	0.154812	0.340165
Length of arterial occlusion	hsa-mir-6859-3_hsa-miR-6859-3p	0.154784	0.340254
Length of arterial occlusion	hsa-mir-320a_hsa-miR-320a	0.154579	0.340904
Length of arterial occlusion	hsa-mir-1264_hsa-miR-1264	0.154169	0.342202
Length of arterial occlusion	hsa-mir-6761_hsa-miR-6761-3p	-0.154135	0.34231
Length of arterial occlusion	hsa-mir-34c_hsa-miR-34c-5p	-0.153927	0.342969
Length of arterial occlusion	hsa-mir-1307_hsa-miR-1307-5p	0.15392	0.342992
Length of arterial occlusion	hsa-mir-3615_hsa-miR-3615	0.15392	0.342992
Length of arterial occlusion	hsa-mir-10a_hsa-miR-10a-5p	0.153543	0.344188
Length of arterial occlusion	hsa-mir-186_hsa-miR-186-3p	-0.153543	0.344188
Length of arterial occlusion	hsa-mir-6503_hsa-miR-6503-3p	-0.153543	0.344188
Length of arterial occlusion	hsa-mir-6890_hsa-miR-6890-5p	0.153411	0.344607
Length of arterial occlusion	hsa-mir-4717_hsa-miR-4717-3p	-0.153212	0.345242
Length of arterial occlusion	hsa-mir-3164_hsa-miR-3164	0.153109	0.345571
Length of arterial occlusion	hsa-mir-212_hsa-miR-212-3p	-0.152884	0.346288
Length of arterial occlusion	hsa-mir-6516_hsa-miR-6516-5p	0.152884	0.346288
Length of arterial occlusion	hsa-mir-3183_hsa-miR-3183	0.152818	0.346497
Length of arterial occlusion	hsa-mir-4429_hsa-miR-4429	0.15279	0.346588
Length of arterial occlusion	hsa-mir-556_hsa-miR-556-5p	0.15279	0.346588
Length of arterial occlusion	hsa-mir-224_hsa-miR-224-5p	0.152696	0.346889
Length of arterial occlusion	hsa-mir-4651_hsa-miR-4651	-0.152659	0.347007
Length of arterial occlusion	hsa-mir-4705_hsa-miR-4705	0.152572	0.347284
Length of arterial occlusion	hsa-mir-4727_hsa-miR-4727-3p	-0.152043	0.348978
Length of arterial occlusion	hsa-mir-6723_hsa-miR-6723-5p	-0.152036	0.349001
Length of arterial occlusion	hsa-mir-4440_hsa-miR-4440	-0.151967	0.349223
Length of arterial occlusion	hsa-mir-139_hsa-miR-139-3p	0.151943	0.349301
Length of arterial occlusion	hsa-mir-641_hsa-miR-641	-0.151754	0.349905
Length of arterial occlusion	hsa-mir-548h-2_hsa-miR-548h-5p	-0.15157	0.350497
Length of arterial occlusion	hsa-mir-513a-1_hsa-miR-513a-5p	0.151444	0.350903
Length of arterial occlusion	hsa-mir-4716_hsa-miR-4716-5p	0.151242	0.351553
Length of arterial occlusion	hsa-mir-4421_hsa-miR-4421	0.151095	0.352027
Length of arterial occlusion	hsa-mir-200c_hsa-miR-200c-3p	-0.150719	0.353241
Length of arterial occlusion	hsa-mir-3180-3_hsa-miR-3180-5p	0.150699	0.353304
Length of arterial occlusion	hsa-mir-7109_hsa-miR-7109-3p	-0.15039	0.354304
Length of arterial occlusion	hsa-mir-4761_hsa-miR-4761-5p	0.150242	0.354783
Length of arterial occlusion	hsa-mir-6817_hsa-miR-6817-3p	0.150194	0.354939
Length of arterial occlusion	hsa-mir-7848_hsa-miR-7848-3p	0.149816	0.356167
Length of arterial occlusion	hsa-mir-5197_hsa-miR-5197-5p	0.149659	0.356676
Length of arterial occlusion	hsa-mir-5708_hsa-miR-5708	0.149659	0.356676
Length of arterial occlusion	hsa-mir-6797_hsa-miR-6797-5p	0.149632	0.356764
Length of arterial occlusion	hsa-mir-4461_hsa-miR-4461	-0.149313	0.357802
Length of arterial occlusion	hsa-mir-4523_hsa-miR-4523	0.148836	0.359357
Length of arterial occlusion	hsa-mir-520d_hsa-miR-520d-5p	-0.148807	0.35945
Length of arterial occlusion	hsa-mir-509-1_hsa-miR-509-5p	-0.148742	0.359663
Length of arterial occlusion	hsa-mir-3136_hsa-miR-3136-3p	-0.148696	0.359814
Length of arterial occlusion	hsa-mir-4709_hsa-miR-4709-3p	0.148567	0.360235
Length of arterial occlusion	hsa-mir-551b_hsa-miR-551b-5p	0.148252	0.361265
Length of arterial occlusion	hsa-mir-6873_hsa-miR-6873-5p	0.148146	0.361612
Length of arterial occlusion	hsa-mir-6862-1_hsa-miR-6862-5p	-0.148116	0.36171
Length of arterial occlusion	hsa-mir-6786_hsa-miR-6786-3p	0.148088	0.361803
Length of arterial occlusion	hsa-mir-32_hsa-miR-32-5p	-0.147895	0.362438
Length of arterial occlusion	hsa-mir-6769a_hsa-miR-6769a-3p	0.147638	0.363281
Length of arterial occlusion	hsa-mir-151b_hsa-miR-151b	0.147612	0.363366
Length of arterial occlusion	hsa-mir-3139_hsa-miR-3139	0.147537	0.363612
Length of arterial occlusion	hsa-mir-4999_hsa-miR-4999-3p	-0.147169	0.364824
Length of arterial occlusion	hsa-mir-133a-1_hsa-miR-133a-3p	0.147141	0.364915
Length of arterial occlusion	hsa-mir-4701_hsa-miR-4701-3p	0.147067	0.365162
Length of arterial occlusion	hsa-mir-4324_hsa-miR-4324	0.147001	0.365376
Length of arterial occlusion	hsa-mir-3182_hsa-miR-3182	-0.146482	0.36709
Length of arterial occlusion	hsa-mir-4754_hsa-miR-4754	0.146368	0.367468
Length of arterial occlusion	hsa-mir-4526_hsa-miR-4526	0.146358	0.367502
Length of arterial occlusion	hsa-mir-1178_hsa-miR-1178-3p	-0.146169	0.368126
Length of arterial occlusion	hsa-mir-6794_hsa-miR-6794-3p	-0.146169	0.368126
Length of arterial occlusion	hsa-mir-532_hsa-miR-532-5p	-0.145635	0.369898
Length of arterial occlusion	hsa-mir-889_hsa-miR-889-5p	0.145291	0.371042
Length of arterial occlusion	hsa-mir-146a_hsa-miR-146a-3p	-0.145259	0.37115
Length of arterial occlusion	hsa-mir-548i-4_hsa-miR-548i	0.145246	0.371192
Length of arterial occlusion	hsa-mir-302e_hsa-miR-302e	-0.14515	0.371512
Length of arterial occlusion	hsa-mir-4645_hsa-miR-4645-5p	-0.144924	0.372265
Length of arterial occlusion	hsa-mir-3122_hsa-miR-3122	-0.144799	0.372682
Length of arterial occlusion	hsa-mir-4735_hsa-miR-4735-3p	-0.144799	0.372682
Length of arterial occlusion	hsa-mir-6748_hsa-miR-6748-3p	0.144762	0.372807
Length of arterial occlusion	hsa-mir-10b_hsa-miR-10b-5p	0.144694	0.373033
Length of arterial occlusion	hsa-mir-3922_hsa-miR-3922-5p	-0.144668	0.373121
Length of arterial occlusion	hsa-mir-885_hsa-miR-885-3p	-0.144408	0.37399
Length of arterial occlusion	hsa-mir-6854_hsa-miR-6854-3p	-0.144142	0.374878
Length of arterial occlusion	hsa-mir-6810_hsa-miR-6810-3p	0.143874	0.375778
Length of arterial occlusion	hsa-mir-4714_hsa-miR-4714-5p	0.143622	0.376622
Length of arterial occlusion	hsa-mir-5695_hsa-miR-5695	0.143549	0.376867
Length of arterial occlusion	hsa-mir-8064_hsa-miR-8064	0.14345	0.377201
Length of arterial occlusion	hsa-mir-452_hsa-miR-452-5p	0.143282	0.377766
Length of arterial occlusion	hsa-mir-6754_hsa-miR-6754-5p	0.143184	0.378094
Length of arterial occlusion	hsa-mir-6793_hsa-miR-6793-3p	0.142945	0.378899
Length of arterial occlusion	hsa-mir-6787_hsa-miR-6787-3p	0.142905	0.379033
Length of arterial occlusion	hsa-mir-3176_hsa-miR-3176	-0.142838	0.379259
Length of arterial occlusion	hsa-mir-4529_hsa-miR-4529-5p	-0.14283	0.379286
Length of arterial occlusion	hsa-mir-186_hsa-miR-186-5p	-0.142717	0.379668
Length of arterial occlusion	hsa-mir-6783_hsa-miR-6783-5p	-0.142714	0.379679
Length of arterial occlusion	hsa-mir-619_hsa-miR-619-5p	0.14234	0.38094
Length of arterial occlusion	hsa-mir-3687_hsa-miR-3687	0.142171	0.381512
Length of arterial occlusion	hsa-mir-1254-1_hsa-miR-1254	0.141654	0.383265
Length of arterial occlusion	hsa-mir-4325_hsa-miR-4325	-0.141594	0.383469
Length of arterial occlusion	hsa-mir-1207_hsa-miR-1207-3p	-0.141416	0.38407
Length of arterial occlusion	hsa-mir-4298_hsa-miR-4298	0.14131	0.384432
Length of arterial occlusion	hsa-mir-3681_hsa-miR-3681-3p	0.141298	0.384474
Length of arterial occlusion	hsa-mir-876_hsa-miR-876-3p	-0.141211	0.38477
Length of arterial occlusion	hsa-mir-3129_hsa-miR-3129-3p	0.141177	0.384883
Length of arterial occlusion	hsa-mir-96_hsa-miR-96-5p	-0.140928	0.385731
Length of arterial occlusion	hsa-mir-941-4_hsa-miR-941	0.140646	0.386693
Length of arterial occlusion	hsa-mir-636_hsa-miR-636	0.140476	0.387272
Length of arterial occlusion	hsa-mir-4458_hsa-miR-4458	-0.140408	0.387506
Length of arterial occlusion	hsa-mir-1228_hsa-miR-1228-5p	0.140211	0.388178
Length of arterial occlusion	hsa-mir-941-3_hsa-miR-941	0.139893	0.389267
Length of arterial occlusion	hsa-mir-373_hsa-miR-373-3p	-0.139883	0.389298
Length of arterial occlusion	hsa-mir-224_hsa-miR-224-3p	0.139758	0.389728
Length of arterial occlusion	hsa-mir-3184_hsa-miR-3184-5p	0.139328	0.391203
Length of arterial occlusion	hsa-mir-4519_hsa-miR-4519	0.138914	0.392624
Length of arterial occlusion	hsa-mir-4666b_hsa-miR-4666b	0.138914	0.392624
Length of arterial occlusion	hsa-mir-133a-2_hsa-miR-133a-3p	0.138669	0.39347
Length of arterial occlusion	hsa-mir-548ab_hsa-miR-548ab	-0.138593	0.393732
Length of arterial occlusion	hsa-mir-3912_hsa-miR-3912-3p	0.138198	0.395093
Length of arterial occlusion	hsa-mir-874_hsa-miR-874-5p	-0.138198	0.395093
Length of arterial occlusion	hsa-mir-423_hsa-miR-423-3p	0.138104	0.395418
Length of arterial occlusion	hsa-mir-5581_hsa-miR-5581-5p	-0.138038	0.395648
Length of arterial occlusion	hsa-mir-378b_hsa-miR-378b	0.137942	0.39598
Length of arterial occlusion	hsa-mir-3912_hsa-miR-3912-5p	-0.137687	0.396861
Length of arterial occlusion	hsa-mir-153-1_hsa-miR-153-3p	-0.137633	0.397047
Length of arterial occlusion	hsa-mir-609_hsa-miR-609	0.137472	0.397607
Length of arterial occlusion	hsa-mir-6748_hsa-miR-6748-5p	0.136909	0.399558
Length of arterial occlusion	hsa-mir-548ay_hsa-miR-548ay-3p	0.136623	0.400553
Length of arterial occlusion	hsa-mir-449c_hsa-miR-449c-3p	-0.13645	0.401156
Length of arterial occlusion	hsa-mir-5703_hsa-miR-5703	-0.13645	0.401156
Length of arterial occlusion	hsa-mir-3200_hsa-miR-3200-3p	-0.136098	0.402385
Length of arterial occlusion	hsa-mir-6780a_hsa-miR-6780a-5p	-0.136073	0.402472
Length of arterial occlusion	hsa-mir-3622a_hsa-miR-3622a-5p	-0.136029	0.402625
Length of arterial occlusion	hsa-mir-3622b_hsa-miR-3622b-3p	-0.136029	0.402625
Length of arterial occlusion	hsa-mir-378e_hsa-miR-378e	-0.135468	0.404588
Length of arterial occlusion	hsa-mir-586_hsa-miR-586	0.135286	0.405223
Length of arterial occlusion	hsa-mir-424_hsa-miR-424-5p	0.13528	0.405246
Length of arterial occlusion	hsa-mir-190a_hsa-miR-190a-5p	0.134997	0.406236
Length of arterial occlusion	hsa-mir-4435-1_hsa-miR-4435	-0.134993	0.406252
Length of arterial occlusion	hsa-mir-582_hsa-miR-582-3p	-0.134621	0.407559
Length of arterial occlusion	hsa-mir-4667_hsa-miR-4667-5p	0.134543	0.407833
Length of arterial occlusion	hsa-mir-320c-2_hsa-miR-320c	-0.13415	0.409215
Length of arterial occlusion	hsa-mir-4732_hsa-miR-4732-3p	0.133868	0.41021
Length of arterial occlusion	hsa-mir-548d-1_hsa-miR-548d-3p	0.133773	0.410543
Length of arterial occlusion	hsa-mir-3192_hsa-miR-3192-5p	0.133045	0.413119
Length of arterial occlusion	hsa-mir-6735_hsa-miR-6735-5p	0.133019	0.413212
Length of arterial occlusion	hsa-mir-3191_hsa-miR-3191-5p	0.132893	0.41366
Length of arterial occlusion	hsa-mir-6737_hsa-miR-6737-3p	0.132847	0.41382
Length of arterial occlusion	hsa-mir-4436a_hsa-miR-4436a	-0.132712	0.414301
Length of arterial occlusion	hsa-mir-4674_hsa-miR-4674	-0.132712	0.414301
Length of arterial occlusion	hsa-mir-5091_hsa-miR-5091	0.132474	0.415145
Length of arterial occlusion	hsa-mir-3117_hsa-miR-3117-3p	0.132372	0.41551
Length of arterial occlusion	hsa-mir-7113_hsa-miR-7113-5p	0.132193	0.416146
Length of arterial occlusion	hsa-mir-548i-1_hsa-miR-548i	0.13209	0.41651
Length of arterial occlusion	hsa-mir-124-1_hsa-miR-124-3p	0.132079	0.41655
Length of arterial occlusion	hsa-mir-6843_hsa-miR-6843-3p	0.13191	0.417153
Length of arterial occlusion	hsa-mir-1291_hsa-miR-1291	0.131638	0.418123
Length of arterial occlusion	hsa-mir-324_hsa-miR-324-3p	0.13142	0.4189
Length of arterial occlusion	hsa-mir-589_hsa-miR-589-3p	-0.13142	0.4189
Length of arterial occlusion	hsa-mir-1-1_hsa-miR-1	0.131326	0.419236
Length of arterial occlusion	hsa-mir-5584_hsa-miR-5584-3p	0.131316	0.419272
Length of arterial occlusion	hsa-mir-874_hsa-miR-874-3p	-0.131077	0.420127
Length of arterial occlusion	hsa-mir-942_hsa-miR-942-3p	0.130854	0.420924
Length of arterial occlusion	hsa-mir-5096_hsa-miR-5096	0.130823	0.421036
Length of arterial occlusion	hsa-mir-1303_hsa-miR-1303	0.130761	0.421257
Length of arterial occlusion	hsa-mir-6826_hsa-miR-6826-3p	0.130613	0.421786
Length of arterial occlusion	hsa-mir-3141_hsa-miR-3141	-0.129935	0.424222
Length of arterial occlusion	hsa-mir-3682_hsa-miR-3682-3p	0.129361	0.426287
Length of arterial occlusion	hsa-mir-548x-2_hsa-miR-548x-3p	-0.128461	0.429543
Length of arterial occlusion	hsa-mir-208b_hsa-miR-208b-3p	-0.12828	0.430198
Length of arterial occlusion	hsa-mir-518e_hsa-miR-518e-3p	-0.127977	0.431298
Length of arterial occlusion	hsa-mir-92b_hsa-miR-92b-5p	0.127867	0.431697
Length of arterial occlusion	hsa-mir-542_hsa-miR-542-3p	0.127749	0.432126
Length of arterial occlusion	hsa-mir-4467_hsa-miR-4467	-0.127285	0.433811
Length of arterial occlusion	hsa-mir-4306_hsa-miR-4306	-0.12711	0.434449
Length of arterial occlusion	hsa-mir-6731_hsa-miR-6731-5p	-0.126925	0.435124
Length of arterial occlusion	hsa-mir-6891_hsa-miR-6891-3p	-0.126912	0.435173
Length of arterial occlusion	hsa-mir-3939_hsa-miR-3939	0.126726	0.435849
Length of arterial occlusion	hsa-mir-6726_hsa-miR-6726-3p	0.126539	0.436533
Length of arterial occlusion	hsa-mir-143_hsa-miR-143-3p	0.126336	0.437274
Length of arterial occlusion	hsa-mir-3128_hsa-miR-3128	-0.12629	0.437445
Length of arterial occlusion	hsa-mir-4492_hsa-miR-4492	0.1259	0.438871
Length of arterial occlusion	hsa-mir-6771_hsa-miR-6771-5p	-0.125777	0.439324
Length of arterial occlusion	hsa-mir-637_hsa-miR-637	0.125724	0.439518
Length of arterial occlusion	hsa-mir-3129_hsa-miR-3129-5p	0.125518	0.440275
Length of arterial occlusion	hsa-mir-4517_hsa-miR-4517	0.125504	0.440324
Length of arterial occlusion	hsa-mir-3199-1_hsa-miR-3199	-0.125413	0.440658
Length of arterial occlusion	hsa-mir-579_hsa-miR-579-5p	-0.125395	0.440725
Length of arterial occlusion	hsa-mir-6503_hsa-miR-6503-5p	-0.125395	0.440725
Length of arterial occlusion	hsa-mir-629_hsa-miR-629-5p	-0.125207	0.441417
Length of arterial occlusion	hsa-mir-6859-2_hsa-miR-6859-5p	0.12517	0.44155
Length of arterial occlusion	hsa-mir-1270-2_hsa-miR-1270	-0.125065	0.441938
Length of arterial occlusion	hsa-mir-99b_hsa-miR-99b-3p	0.12483	0.442802
Length of arterial occlusion	hsa-mir-548q_hsa-miR-548q	-0.124736	0.443149
Length of arterial occlusion	hsa-mir-188_hsa-miR-188-5p	-0.124548	0.443843
Length of arterial occlusion	hsa-mir-378f_hsa-miR-378f	0.124265	0.444885
Length of arterial occlusion	hsa-mir-6514_hsa-miR-6514-3p	-0.123753	0.446778
Length of arterial occlusion	hsa-mir-548h-1_hsa-miR-548h-5p	-0.12328	0.44853
Length of arterial occlusion	hsa-mir-1912_hsa-miR-1912	-0.123104	0.449185
Length of arterial occlusion	hsa-mir-4632_hsa-miR-4632-5p	0.122975	0.449665
Length of arterial occlusion	hsa-mir-3918_hsa-miR-3918	0.12287	0.450055
Length of arterial occlusion	hsa-mir-6727_hsa-miR-6727-3p	0.122699	0.450691
Length of arterial occlusion	hsa-mir-211_hsa-miR-211-3p	0.122426	0.451705
Length of arterial occlusion	hsa-mir-363_hsa-miR-363-3p	-0.122382	0.451867
Length of arterial occlusion	hsa-mir-5194_hsa-miR-5194	-0.122241	0.452396
Length of arterial occlusion	hsa-mir-331_hsa-miR-331-5p	-0.122194	0.452569
Length of arterial occlusion	hsa-mir-6800_hsa-miR-6800-3p	0.121798	0.454047
Length of arterial occlusion	hsa-mir-6739_hsa-miR-6739-5p	0.121723	0.454328
Length of arterial occlusion	hsa-mir-1323_hsa-miR-1323	0.121559	0.45494
Length of arterial occlusion	hsa-mir-3137_hsa-miR-3137	-0.121497	0.455172
Length of arterial occlusion	hsa-mir-6803_hsa-miR-6803-5p	-0.121189	0.456322
Length of arterial occlusion	hsa-mir-140_hsa-miR-140-5p	-0.121159	0.456437
Length of arterial occlusion	hsa-mir-4743_hsa-miR-4743-5p	-0.120686	0.458209
Length of arterial occlusion	hsa-mir-624_hsa-miR-624-3p	0.1205	0.458908
Length of arterial occlusion	hsa-mir-6809_hsa-miR-6809-5p	-0.12049	0.458945
Length of arterial occlusion	hsa-mir-9-1_hsa-miR-9-5p	-0.120217	0.459969
Length of arterial occlusion	hsa-mir-1271_hsa-miR-1271-3p	-0.120123	0.460324
Length of arterial occlusion	hsa-mir-199a-2_hsa-miR-199a-5p	0.119747	0.461741
Length of arterial occlusion	hsa-mir-1295a_hsa-miR-1295a	-0.119381	0.463118
Length of arterial occlusion	hsa-mir-1295b_hsa-miR-1295b-5p	-0.119381	0.463118
Length of arterial occlusion	hsa-mir-4636_hsa-miR-4636	-0.119259	0.463581
Length of arterial occlusion	hsa-mir-4787_hsa-miR-4787-5p	-0.118912	0.464893
Length of arterial occlusion	hsa-mir-6804_hsa-miR-6804-5p	-0.118894	0.464959
Length of arterial occlusion	hsa-mir-7852_hsa-miR-7852-3p	-0.118744	0.465526
Length of arterial occlusion	hsa-mir-576_hsa-miR-576-3p	0.118523	0.466364
Length of arterial occlusion	hsa-mir-4469_hsa-miR-4469	-0.118337	0.467068
Length of arterial occlusion	hsa-mir-6128_hsa-miR-6128	-0.118328	0.467104
Length of arterial occlusion	hsa-mir-365b_hsa-miR-365b-3p	-0.118146	0.467792
Length of arterial occlusion	hsa-mir-200a_hsa-miR-200a-3p	-0.117958	0.468506
Length of arterial occlusion	hsa-mir-4750_hsa-miR-4750-5p	-0.117862	0.468869
Length of arterial occlusion	hsa-mir-6836_hsa-miR-6836-3p	0.117684	0.469548
Length of arterial occlusion	hsa-mir-3605_hsa-miR-3605-5p	0.117598	0.469876
Length of arterial occlusion	hsa-mir-514b_hsa-miR-514b-3p	0.117428	0.470521
Length of arterial occlusion	hsa-mir-4477b_hsa-miR-4477b	-0.117283	0.471075
Length of arterial occlusion	hsa-mir-607_hsa-miR-607	-0.117273	0.471109
Length of arterial occlusion	hsa-mir-139_hsa-miR-139-5p	0.117205	0.471371
Length of arterial occlusion	hsa-mir-218-1_hsa-miR-218-5p	0.11697	0.472267
Length of arterial occlusion	hsa-mir-4662a_hsa-miR-4662a-5p	0.116922	0.472447
Length of arterial occlusion	hsa-mir-4662b_hsa-miR-4662b	0.116922	0.472447
Length of arterial occlusion	hsa-mir-580_hsa-miR-580-3p	0.116546	0.473884
Length of arterial occlusion	hsa-mir-4707_hsa-miR-4707-3p	-0.11645	0.474251
Length of arterial occlusion	hsa-mir-27b_hsa-miR-27b-5p	0.116075	0.475684
Length of arterial occlusion	hsa-mir-3180-3_hsa-miR-3180-3p	-0.115895	0.476375
Length of arterial occlusion	hsa-mir-617_hsa-miR-617	0.115765	0.476874
Length of arterial occlusion	hsa-mir-574_hsa-miR-574-5p	-0.115322	0.478572
Length of arterial occlusion	hsa-mir-6851_hsa-miR-6851-5p	0.115249	0.478851
Length of arterial occlusion	hsa-mir-490_hsa-miR-490-3p	0.115235	0.478906
Length of arterial occlusion	hsa-mir-4484_hsa-miR-4484	-0.11504	0.479657
Length of arterial occlusion	hsa-mir-425_hsa-miR-425-3p	0.114757	0.480743
Length of arterial occlusion	hsa-mir-6805_hsa-miR-6805-5p	0.11471	0.480923
Length of arterial occlusion	hsa-mir-4667_hsa-miR-4667-3p	-0.11412	0.4832
Length of arterial occlusion	hsa-mir-19b-2_hsa-miR-19b-3p	-0.113816	0.484374
Length of arterial occlusion	hsa-mir-6772_hsa-miR-6772-3p	0.113664	0.484961
Length of arterial occlusion	hsa-mir-548x_hsa-miR-548x-3p	0.113522	0.485511
Length of arterial occlusion	hsa-mir-6511b-1_hsa-miR-6511b-5p	0.113522	0.485511
Length of arterial occlusion	hsa-mir-6880_hsa-miR-6880-3p	0.113522	0.485511
Length of arterial occlusion	hsa-mir-548as_hsa-miR-548as-5p	-0.113505	0.485575
Length of arterial occlusion	hsa-mir-3116-2_hsa-miR-3116	0.113204	0.486741
Length of arterial occlusion	hsa-mir-1297_hsa-miR-1297	-0.113157	0.486924
Length of arterial occlusion	hsa-mir-6850_hsa-miR-6850-3p	0.113092	0.487173
Length of arterial occlusion	hsa-mir-3196_hsa-miR-3196	0.112974	0.48763
Length of arterial occlusion	hsa-mir-6861_hsa-miR-6861-5p	0.112873	0.488025
Length of arterial occlusion	hsa-mir-4729_hsa-miR-4729	0.112712	0.488647
Length of arterial occlusion	hsa-mir-4802_hsa-miR-4802-5p	-0.112686	0.488749
Length of arterial occlusion	hsa-mir-380_hsa-miR-380-5p	0.112365	0.489995
Length of arterial occlusion	hsa-mir-133b_hsa-miR-133b	0.112268	0.490375
Length of arterial occlusion	hsa-mir-6862-1_hsa-miR-6862-3p	0.112151	0.490829
Length of arterial occlusion	hsa-mir-7151_hsa-miR-7151-3p	0.111986	0.49147
Length of arterial occlusion	hsa-mir-6865_hsa-miR-6865-5p	-0.111778	0.492283
Length of arterial occlusion	hsa-mir-29a_hsa-miR-29a-3p	-0.111462	0.493512
Length of arterial occlusion	hsa-mir-526b_hsa-miR-526b-5p	0.111367	0.493883
Length of arterial occlusion	hsa-mir-6749_hsa-miR-6749-5p	0.111367	0.493883
Length of arterial occlusion	hsa-mir-762_hsa-miR-762	0.111367	0.493883
Length of arterial occlusion	hsa-mir-1276_hsa-miR-1276	0.111296	0.494161
Length of arterial occlusion	hsa-mir-3923_hsa-miR-3923	0.111194	0.49456
Length of arterial occlusion	hsa-mir-3190_hsa-miR-3190-5p	0.110879	0.49579
Length of arterial occlusion	hsa-mir-3191_hsa-miR-3191-3p	0.110879	0.49579
Length of arterial occlusion	hsa-mir-4533_hsa-miR-4533	0.110755	0.496276
Length of arterial occlusion	hsa-mir-106b_hsa-miR-106b-5p	0.110521	0.497192
Length of arterial occlusion	hsa-mir-6851_hsa-miR-6851-3p	-0.11007	0.498958
Length of arterial occlusion	hsa-mir-6884_hsa-miR-6884-5p	-0.110032	0.499107
Length of arterial occlusion	hsa-mir-124-3_hsa-miR-124-3p	0.109956	0.499407
Length of arterial occlusion	hsa-mir-505_hsa-miR-505-3p	-0.109485	0.501256
Length of arterial occlusion	hsa-mir-6854_hsa-miR-6854-5p	0.109245	0.502202
Length of arterial occlusion	hsa-mir-193a_hsa-miR-193a-3p	-0.109109	0.502738
Length of arterial occlusion	hsa-mir-4796_hsa-miR-4796-5p	-0.108982	0.503239
Length of arterial occlusion	hsa-mir-4804_hsa-miR-4804-3p	-0.108696	0.504364
Length of arterial occlusion	hsa-mir-3605_hsa-miR-3605-3p	0.108658	0.504514
Length of arterial occlusion	hsa-mir-320c-1_hsa-miR-320c	-0.108638	0.504594
Length of arterial occlusion	hsa-mir-548p_hsa-miR-548p	0.108492	0.505169
Length of arterial occlusion	hsa-mir-6859-3_hsa-miR-6859-5p	-0.108395	0.505552
Length of arterial occlusion	hsa-mir-4505_hsa-miR-4505	-0.108391	0.505568
Length of arterial occlusion	hsa-mir-412_hsa-miR-412-3p	0.108325	0.505831
Length of arterial occlusion	hsa-mir-4723_hsa-miR-4723-5p	0.10816	0.506481
Length of arterial occlusion	hsa-mir-1296_hsa-miR-1296-5p	0.107979	0.507198
Length of arterial occlusion	hsa-mir-3151_hsa-miR-3151-5p	0.107909	0.507475
Length of arterial occlusion	hsa-mir-371a_hsa-miR-371a-3p	-0.107885	0.50757
Length of arterial occlusion	hsa-mir-371b_hsa-miR-371b-5p	-0.107885	0.50757
Length of arterial occlusion	hsa-mir-548ap_hsa-miR-548ap-3p	-0.107779	0.507989
Length of arterial occlusion	hsa-mir-5001_hsa-miR-5001-5p	-0.10729	0.509926
Length of arterial occlusion	hsa-mir-1256_hsa-miR-1256	0.107038	0.510929
Length of arterial occlusion	hsa-mir-4645_hsa-miR-4645-3p	-0.106901	0.51147
Length of arterial occlusion	hsa-mir-618_hsa-miR-618	0.106849	0.511677
Length of arterial occlusion	hsa-mir-6802_hsa-miR-6802-5p	0.106635	0.512529
Length of arterial occlusion	hsa-mir-877_hsa-miR-877-3p	0.10619	0.514299
Length of arterial occlusion	hsa-mir-610_hsa-miR-610	0.106126	0.514554
Length of arterial occlusion	hsa-mir-6861_hsa-miR-6861-3p	0.106083	0.514728
Length of arterial occlusion	hsa-mir-510_hsa-miR-510-5p	-0.105873	0.515565
Length of arterial occlusion	hsa-mir-3130-1_hsa-miR-3130-3p	-0.10572	0.516176
Length of arterial occlusion	hsa-mir-3130-2_hsa-miR-3130-5p	-0.10572	0.516176
Length of arterial occlusion	hsa-mir-4522_hsa-miR-4522	-0.105679	0.516337
Length of arterial occlusion	hsa-mir-6791_hsa-miR-6791-5p	-0.105504	0.517037
Length of arterial occlusion	hsa-mir-626_hsa-miR-626	0.105003	0.519039
Length of arterial occlusion	hsa-mir-514a-2_hsa-miR-514a-3p	0.104822	0.519765
Length of arterial occlusion	hsa-mir-6511a-2_hsa-miR-6511a-5p	-0.104757	0.520024
Length of arterial occlusion	hsa-mir-196b_hsa-miR-196b-3p	0.104496	0.521072
Length of arterial occlusion	hsa-mir-5585_hsa-miR-5585-3p	0.104496	0.521072
Length of arterial occlusion	hsa-mir-548y_hsa-miR-548y	-0.104437	0.521306
Length of arterial occlusion	hsa-mir-4424_hsa-miR-4424	-0.104246	0.522076
Length of arterial occlusion	hsa-mir-5683_hsa-miR-5683	-0.104237	0.522111
Length of arterial occlusion	hsa-mir-6807_hsa-miR-6807-5p	-0.103894	0.523488
Length of arterial occlusion	hsa-mir-6782_hsa-miR-6782-5p	-0.103691	0.524307
Length of arterial occlusion	hsa-mir-6740_hsa-miR-6740-5p	0.103148	0.52649
Length of arterial occlusion	hsa-mir-6801_hsa-miR-6801-5p	-0.103001	0.527082
Length of arterial occlusion	hsa-mir-6742_hsa-miR-6742-5p	0.102877	0.527584
Length of arterial occlusion	hsa-mir-1290_hsa-miR-1290	0.102667	0.528432
Length of arterial occlusion	hsa-mir-6778_hsa-miR-6778-3p	0.10264	0.528541
Length of arterial occlusion	hsa-mir-19a_hsa-miR-19a-3p	-0.102425	0.52941
Length of arterial occlusion	hsa-mir-6736_hsa-miR-6736-5p	0.102349	0.529715
Length of arterial occlusion	hsa-mir-365a_hsa-miR-365a-3p	-0.102331	0.529791
Length of arterial occlusion	hsa-mir-1273g_hsa-miR-1273g-3p	-0.102288	0.529961
Length of arterial occlusion	hsa-mir-2114_hsa-miR-2114-3p	-0.101935	0.531392
Length of arterial occlusion	hsa-mir-6824_hsa-miR-6824-5p	0.101882	0.531604
Length of arterial occlusion	hsa-mir-24-1_hsa-miR-24-3p	-0.101672	0.532458
Length of arterial occlusion	hsa-mir-3074_hsa-miR-3074-5p	-0.101672	0.532458
Length of arterial occlusion	hsa-mir-3133_hsa-miR-3133	-0.10161	0.532708
Length of arterial occlusion	hsa-mir-145_hsa-miR-145-3p	0.101577	0.53284
Length of arterial occlusion	hsa-let-7d_hsa-let-7d-3p	0.101389	0.533603
Length of arterial occlusion	hsa-mir-128-1_hsa-miR-128-3p	0.101389	0.533603
Length of arterial occlusion	hsa-mir-7111_hsa-miR-7111-5p	0.101159	0.534536
Length of arterial occlusion	hsa-mir-548ay_hsa-miR-548ay-5p	0.101107	0.534749
Length of arterial occlusion	hsa-mir-96_hsa-miR-96-3p	-0.10106	0.534938
Length of arterial occlusion	hsa-mir-4536-1_hsa-miR-4536-5p	-0.101013	0.535131
Length of arterial occlusion	hsa-mir-4536-2_hsa-miR-4536-3p	-0.101013	0.535131
Length of arterial occlusion	hsa-mir-550a-3_hsa-miR-550a-3p	0.100636	0.536663
Length of arterial occlusion	hsa-mir-7112-1_hsa-miR-7112-5p	0.100562	0.536964
Length of arterial occlusion	hsa-mir-3173_hsa-miR-3173-5p	0.100165	0.538579
Length of arterial occlusion	hsa-mir-152_hsa-miR-152-3p	0.100071	0.538963
Length of arterial occlusion	hsa-mir-600_hsa-miR-600	0.100003	0.539241
Length of arterial occlusion	hsa-mir-5689_hsa-miR-5689	-0.0999606	0.539414
Length of arterial occlusion	hsa-mir-3920_hsa-miR-3920	0.0996932	0.540505
Length of arterial occlusion	hsa-mir-4710_hsa-miR-4710	-0.099623	0.540792
Length of arterial occlusion	hsa-mir-6891_hsa-miR-6891-5p	0.0995758	0.540984
Length of arterial occlusion	hsa-mir-1302-10_hsa-miR-1302	0.0995484	0.541096
Length of arterial occlusion	hsa-mir-664a_hsa-miR-664a-5p	-0.099224	0.542422
Length of arterial occlusion	hsa-mir-3160-1_hsa-miR-3160-5p	-0.0991992	0.542523
Length of arterial occlusion	hsa-mir-3160-2_hsa-miR-3160-3p	-0.0991992	0.542523
Length of arterial occlusion	hsa-mir-6810_hsa-miR-6810-5p	0.0991791	0.542606
Length of arterial occlusion	hsa-mir-9-1_hsa-miR-9-3p	0.0990357	0.543192
Length of arterial occlusion	hsa-mir-122_hsa-miR-122-3p	-0.0988173	0.544086
Length of arterial occlusion	hsa-mir-2681_hsa-miR-2681-3p	-0.0988173	0.544086
Length of arterial occlusion	hsa-mir-3591_hsa-miR-3591-5p	-0.0988173	0.544086
Length of arterial occlusion	hsa-mir-6867_hsa-miR-6867-5p	-0.0988173	0.544086
Length of arterial occlusion	hsa-mir-1914_hsa-miR-1914-5p	-0.0986927	0.544597
Length of arterial occlusion	hsa-mir-548au_hsa-miR-548au-3p	0.0983764	0.545893
Length of arterial occlusion	hsa-mir-1292_hsa-miR-1292-3p	0.0983118	0.546158
Length of arterial occlusion	hsa-mir-6873_hsa-miR-6873-3p	0.0979884	0.547486
Length of arterial occlusion	hsa-mir-129-1_hsa-miR-129-5p	0.0978144	0.548201
Length of arterial occlusion	hsa-mir-545_hsa-miR-545-5p	0.0976236	0.548985
Length of arterial occlusion	hsa-mir-5003_hsa-miR-5003-5p	0.0975014	0.549488
Length of arterial occlusion	hsa-mir-6747_hsa-miR-6747-5p	0.0971974	0.550739
Length of arterial occlusion	hsa-mir-145_hsa-miR-145-5p	0.0971529	0.550923
Length of arterial occlusion	hsa-mir-505_hsa-miR-505-5p	-0.0970587	0.551311
Length of arterial occlusion	hsa-mir-3064_hsa-miR-3064-5p	0.096963	0.551705
Length of arterial occlusion	hsa-mir-205_hsa-miR-205-5p	0.0965863	0.553259
Length of arterial occlusion	hsa-mir-4792_hsa-miR-4792	0.0963708	0.554149
Length of arterial occlusion	hsa-mir-891a_hsa-miR-891a-5p	0.0962507	0.554645
Length of arterial occlusion	hsa-mir-625_hsa-miR-625-5p	-0.0960232	0.555586
Length of arterial occlusion	hsa-mir-4762_hsa-miR-4762-3p	0.0960021	0.555673
Length of arterial occlusion	hsa-mir-7705_hsa-miR-7705	-0.0958799	0.556178
Length of arterial occlusion	hsa-mir-6892_hsa-miR-6892-5p	-0.0958446	0.556325
Length of arterial occlusion	hsa-mir-6762_hsa-miR-6762-3p	-0.0956961	0.556939
Length of arterial occlusion	hsa-mir-5698_hsa-miR-5698	0.0955978	0.557346
Length of arterial occlusion	hsa-mir-129-1_hsa-miR-129-1-3p	0.0953807	0.558246
Length of arterial occlusion	hsa-mir-4666a_hsa-miR-4666a-5p	-0.0952832	0.55865
Length of arterial occlusion	hsa-mir-1287_hsa-miR-1287-3p	-0.0950862	0.559467
Length of arterial occlusion	hsa-mir-200c_hsa-miR-200c-5p	0.0950352	0.559679
Length of arterial occlusion	hsa-mir-4688_hsa-miR-4688	0.0949596	0.559993
Length of arterial occlusion	hsa-mir-4659a_hsa-miR-4659a-3p	0.094723	0.560975
Length of arterial occlusion	hsa-mir-4659b_hsa-miR-4659b-5p	0.094723	0.560975
Length of arterial occlusion	hsa-mir-6716_hsa-miR-6716-3p	0.0946542	0.561261
Length of arterial occlusion	hsa-mir-2355_hsa-miR-2355-3p	0.0945169	0.561831
Length of arterial occlusion	hsa-mir-30b_hsa-miR-30b-3p	-0.0945169	0.561831
Length of arterial occlusion	hsa-mir-6758_hsa-miR-6758-5p	0.0944398	0.562152
Length of arterial occlusion	hsa-mir-513b_hsa-miR-513b-5p	-0.0938742	0.564506
Length of arterial occlusion	hsa-mir-3065_hsa-miR-3065-5p	-0.0935755	0.565752
Length of arterial occlusion	hsa-mir-338_hsa-miR-338-3p	-0.0935755	0.565752
Length of arterial occlusion	hsa-mir-6819_hsa-miR-6819-5p	0.0933653	0.566629
Length of arterial occlusion	hsa-mir-3614_hsa-miR-3614-5p	0.0931956	0.567337
Length of arterial occlusion	hsa-mir-6771_hsa-miR-6771-3p	-0.0927572	0.569169
Length of arterial occlusion	hsa-mir-4655_hsa-miR-4655-5p	0.0927256	0.569302
Length of arterial occlusion	hsa-mir-4479_hsa-miR-4479	-0.0926443	0.569642
Length of arterial occlusion	hsa-mir-548ae-2_hsa-miR-548ae	0.0924849	0.570309
Length of arterial occlusion	hsa-mir-5588_hsa-miR-5588-3p	-0.0924374	0.570508
Length of arterial occlusion	hsa-mir-20b_hsa-miR-20b-3p	0.0923517	0.570867
Length of arterial occlusion	hsa-mir-6761_hsa-miR-6761-5p	-0.0921786	0.571592
Length of arterial occlusion	hsa-mir-6731_hsa-miR-6731-3p	-0.0921634	0.571655
Length of arterial occlusion	hsa-mir-410_hsa-miR-410-5p	-0.0921381	0.571761
Length of arterial occlusion	hsa-mir-627_hsa-miR-627-3p	0.0917869	0.573234
Length of arterial occlusion	hsa-mir-4457_hsa-miR-4457	-0.0916805	0.573681
Length of arterial occlusion	hsa-mir-6769b_hsa-miR-6769b-3p	0.0915045	0.57442
Length of arterial occlusion	hsa-mir-6776_hsa-miR-6776-3p	0.0913665	0.575
Length of arterial occlusion	hsa-mir-4455_hsa-miR-4455	-0.091331	0.575149
Length of arterial occlusion	hsa-mir-4728_hsa-miR-4728-3p	0.0913188	0.5752
Length of arterial occlusion	hsa-mir-455_hsa-miR-455-5p	-0.0912392	0.575535
Length of arterial occlusion	hsa-mir-3691_hsa-miR-3691-5p	-0.0911938	0.575726
Length of arterial occlusion	hsa-mir-33a_hsa-miR-33a-5p	-0.0908455	0.577191
Length of arterial occlusion	hsa-mir-3677_hsa-miR-3677-3p	0.0907867	0.577438
Length of arterial occlusion	hsa-mir-3619_hsa-miR-3619-5p	0.0907532	0.577579
Length of arterial occlusion	hsa-mir-3661_hsa-miR-3661	0.0906245	0.578121
Length of arterial occlusion	hsa-mir-135a-1_hsa-miR-135a-3p	-0.0906027	0.578213
Length of arterial occlusion	hsa-mir-208a_hsa-miR-208a-5p	-0.0905929	0.578254
Length of arterial occlusion	hsa-mir-6774_hsa-miR-6774-3p	-0.0905202	0.57856
Length of arterial occlusion	hsa-mir-6766_hsa-miR-6766-3p	0.0903917	0.579102
Length of arterial occlusion	hsa-mir-7706_hsa-miR-7706	-0.0903076	0.579456
Length of arterial occlusion	hsa-mir-4489_hsa-miR-4489	0.0902475	0.57971
Length of arterial occlusion	hsa-mir-30d_hsa-miR-30d-5p	0.0901865	0.579967
Length of arterial occlusion	hsa-mir-4661_hsa-miR-4661-5p	0.0900862	0.580391
Length of arterial occlusion	hsa-mir-3149_hsa-miR-3149	-0.0899956	0.580773
Length of arterial occlusion	hsa-mir-1237_hsa-miR-1237-5p	0.0899748	0.580861
Length of arterial occlusion	hsa-mir-6821_hsa-miR-6821-5p	0.0898615	0.581339
Length of arterial occlusion	hsa-mir-4737_hsa-miR-4737	-0.0894493	0.583081
Length of arterial occlusion	hsa-mir-374a_hsa-miR-374a-5p	-0.0891509	0.584343
Length of arterial occlusion	hsa-mir-624_hsa-miR-624-5p	0.0891509	0.584343
Length of arterial occlusion	hsa-mir-3121_hsa-miR-3121-3p	0.089061	0.584724
Length of arterial occlusion	hsa-mir-1298_hsa-miR-1298-5p	-0.0890547	0.58475
Length of arterial occlusion	hsa-mir-204_hsa-miR-204-5p	0.0888685	0.585539
Length of arterial occlusion	hsa-mir-15b_hsa-miR-15b-3p	0.0887744	0.585938
Length of arterial occlusion	hsa-mir-5586_hsa-miR-5586-5p	0.0887744	0.585938
Length of arterial occlusion	hsa-mir-450b_hsa-miR-450b-5p	0.0886802	0.586337
Length of arterial occlusion	hsa-mir-184_hsa-miR-184	0.0886249	0.586571
Length of arterial occlusion	hsa-mir-137_hsa-miR-137	0.0885232	0.587003
Length of arterial occlusion	hsa-mir-4513_hsa-miR-4513	-0.0883499	0.587738
Length of arterial occlusion	hsa-mir-5583-1_hsa-miR-5583-5p	0.0882261	0.588263
Length of arterial occlusion	hsa-mir-5583-2_hsa-miR-5583-3p	0.0882261	0.588263
Length of arterial occlusion	hsa-mir-345_hsa-miR-345-5p	-0.0882095	0.588334
Length of arterial occlusion	hsa-mir-3690-1_hsa-miR-3690	0.0880626	0.588958
Length of arterial occlusion	hsa-mir-4436b-2_hsa-miR-4436b-3p	0.0878427	0.589892
Length of arterial occlusion	hsa-mir-5587_hsa-miR-5587-3p	-0.0877136	0.590441
Length of arterial occlusion	hsa-mir-4670_hsa-miR-4670-3p	0.0874832	0.591421
Length of arterial occlusion	hsa-mir-449c_hsa-miR-449c-5p	0.0874643	0.591501
Length of arterial occlusion	hsa-mir-4326_hsa-miR-4326	-0.0874589	0.591524
Length of arterial occlusion	hsa-mir-16-1_hsa-miR-16-5p	0.0874564	0.591535
Length of arterial occlusion	hsa-mir-501_hsa-miR-501-5p	-0.0873623	0.591935
Length of arterial occlusion	hsa-mir-6762_hsa-miR-6762-5p	0.0870482	0.593273
Length of arterial occlusion	hsa-mir-339_hsa-miR-339-5p	-0.0869857	0.593539
Length of arterial occlusion	hsa-mir-5687_hsa-miR-5687	0.0869792	0.593567
Length of arterial occlusion	hsa-mir-548n_hsa-miR-548n	-0.0867911	0.594369
Length of arterial occlusion	hsa-mir-583_hsa-miR-583	0.0867074	0.594726
Length of arterial occlusion	hsa-mir-551a_hsa-miR-551a	-0.0866092	0.595145
Length of arterial occlusion	hsa-mir-572_hsa-miR-572	0.0865638	0.595338
Length of arterial occlusion	hsa-mir-6514_hsa-miR-6514-5p	-0.0862908	0.596504
Length of arterial occlusion	hsa-mir-938_hsa-miR-938	-0.0862884	0.596515
Length of arterial occlusion	hsa-mir-6846_hsa-miR-6846-5p	0.0860087	0.597709
Length of arterial occlusion	hsa-mir-33a_hsa-miR-33a-3p	-0.0857619	0.598765
Length of arterial occlusion	hsa-mir-92a-2_hsa-miR-92a-3p	-0.0857619	0.598765
Length of arterial occlusion	hsa-mir-1260b_hsa-miR-1260b	0.0853853	0.600377
Length of arterial occlusion	hsa-mir-4507_hsa-miR-4507	-0.0851211	0.601509
Length of arterial occlusion	hsa-mir-4518_hsa-miR-4518	-0.0851126	0.601546
Length of arterial occlusion	hsa-mir-3916_hsa-miR-3916	-0.08508	0.601686
Length of arterial occlusion	hsa-mir-6884_hsa-miR-6884-3p	-0.0848578	0.602638
Length of arterial occlusion	hsa-mir-4739_hsa-miR-4739	-0.0841638	0.605619
Length of arterial occlusion	hsa-mir-873_hsa-miR-873-5p	-0.0841615	0.605629
Length of arterial occlusion	hsa-mir-125b-2_hsa-miR-125b-2-3p	-0.0839972	0.606335
Length of arterial occlusion	hsa-mir-211_hsa-miR-211-5p	-0.0837784	0.607277
Length of arterial occlusion	hsa-mir-9-3_hsa-miR-9-3p	0.0836908	0.607654
Length of arterial occlusion	hsa-mir-3157_hsa-miR-3157-5p	-0.0835967	0.608059
Length of arterial occlusion	hsa-mir-188_hsa-miR-188-3p	-0.0835025	0.608465
Length of arterial occlusion	hsa-mir-4477a_hsa-miR-4477a	-0.0833875	0.60896
Length of arterial occlusion	hsa-mir-1302-5_hsa-miR-1302	-0.0833502	0.609121
Length of arterial occlusion	hsa-mir-181a-1_hsa-miR-181a-3p	-0.0832201	0.609682
Length of arterial occlusion	hsa-mir-4725_hsa-miR-4725-3p	0.0829093	0.611023
Length of arterial occlusion	hsa-mir-6738_hsa-miR-6738-5p	0.082867	0.611205
Length of arterial occlusion	hsa-mir-4786_hsa-miR-4786-3p	-0.0827143	0.611865
Length of arterial occlusion	hsa-mir-3150a_hsa-miR-3150a-3p	0.0827005	0.611924
Length of arterial occlusion	hsa-mir-3150b_hsa-miR-3150b-5p	0.0827005	0.611924
Length of arterial occlusion	hsa-mir-6734_hsa-miR-6734-5p	-0.0826591	0.612103
Length of arterial occlusion	hsa-mir-4748_hsa-miR-4748	0.0826444	0.612167
Length of arterial occlusion	hsa-mir-6894_hsa-miR-6894-5p	0.0825262	0.612677
Length of arterial occlusion	hsa-mir-514a-1_hsa-miR-514a-5p	0.0821685	0.614223
Length of arterial occlusion	hsa-mir-3136_hsa-miR-3136-5p	-0.0819021	0.615376
Length of arterial occlusion	hsa-mir-545_hsa-miR-545-3p	0.0817139	0.616191
Length of arterial occlusion	hsa-mir-3175_hsa-miR-3175	0.0815422	0.616935
Length of arterial occlusion	hsa-mir-5685_hsa-miR-5685	0.0814518	0.617327
Length of arterial occlusion	hsa-mir-5100_hsa-miR-5100	0.0814314	0.617415
Length of arterial occlusion	hsa-mir-187_hsa-miR-187-3p	-0.0813373	0.617823
Length of arterial occlusion	hsa-mir-6505_hsa-miR-6505-5p	-0.0811634	0.618577
Length of arterial occlusion	hsa-mir-744_hsa-miR-744-3p	0.0810549	0.619048
Length of arterial occlusion	hsa-mir-370_hsa-miR-370-5p	0.0809492	0.619507
Length of arterial occlusion	hsa-mir-3675_hsa-miR-3675-3p	0.0806381	0.620858
Length of arterial occlusion	hsa-mir-302d_hsa-miR-302d-3p	-0.0805636	0.621182
Length of arterial occlusion	hsa-mir-6729_hsa-miR-6729-3p	0.0804511	0.62167
Length of arterial occlusion	hsa-mir-7151_hsa-miR-7151-5p	-0.0803031	0.622314
Length of arterial occlusion	hsa-mir-3942_hsa-miR-3942-3p	-0.0801511	0.622975
Length of arterial occlusion	hsa-mir-3179-2_hsa-miR-3179	-0.0800949	0.62322
Length of arterial occlusion	hsa-mir-196a-1_hsa-miR-196a-5p	-0.0793603	0.62642
Length of arterial occlusion	hsa-mir-3909_hsa-miR-3909	-0.0793603	0.62642
Length of arterial occlusion	hsa-mir-5000_hsa-miR-5000-5p	-0.0791846	0.627187
Length of arterial occlusion	hsa-mir-3614_hsa-miR-3614-3p	-0.0790816	0.627636
Length of arterial occlusion	hsa-mir-4470_hsa-miR-4470	0.0787114	0.629252
Length of arterial occlusion	hsa-mir-3609_hsa-miR-3609	-0.0782307	0.631354
Length of arterial occlusion	hsa-mir-6820_hsa-miR-6820-3p	-0.0782307	0.631354
Length of arterial occlusion	hsa-mir-489_hsa-miR-489-5p	0.0781317	0.631787
Length of arterial occlusion	hsa-mir-6788_hsa-miR-6788-5p	0.0781317	0.631787
Length of arterial occlusion	hsa-mir-106a_hsa-miR-106a-5p	-0.0780424	0.632178
Length of arterial occlusion	hsa-mir-509-1_hsa-miR-509-3p	0.0780304	0.632231
Length of arterial occlusion	hsa-mir-7106_hsa-miR-7106-5p	0.0776086	0.634078
Length of arterial occlusion	hsa-mir-4493_hsa-miR-4493	0.0774741	0.634668
Length of arterial occlusion	hsa-mir-320b-1_hsa-miR-320b	-0.0772893	0.635479
Length of arterial occlusion	hsa-mir-20a_hsa-miR-20a-3p	-0.0768186	0.637545
Length of arterial occlusion	hsa-mir-4663_hsa-miR-4663	0.076761	0.637798
Length of arterial occlusion	hsa-mir-138-2_hsa-miR-138-2-3p	0.0766883	0.638117
Length of arterial occlusion	hsa-mir-4685_hsa-miR-4685-3p	0.0765361	0.638786
Length of arterial occlusion	hsa-let-7b_hsa-let-7b-3p	-0.0763479	0.639614
Length of arterial occlusion	hsa-mir-3680-1_hsa-miR-3680-3p	0.0759115	0.641534
Length of arterial occlusion	hsa-mir-3934_hsa-miR-3934-5p	-0.0758885	0.641635
Length of arterial occlusion	hsa-mir-3680-2_hsa-miR-3680-5p	-0.0758691	0.641721
Length of arterial occlusion	hsa-mir-629_hsa-miR-629-3p	-0.075783	0.6421
Length of arterial occlusion	hsa-mir-329-1_hsa-miR-329-5p	0.0756547	0.642665
Length of arterial occlusion	hsa-mir-550a-1_hsa-miR-550a-5p	-0.0755041	0.643329
Length of arterial occlusion	hsa-mir-550b-1_hsa-miR-550b-3p	-0.0755041	0.643329
Length of arterial occlusion	hsa-mir-4741_hsa-miR-4741	0.075423	0.643687
Length of arterial occlusion	hsa-mir-5187_hsa-miR-5187-5p	0.0754064	0.64376
Length of arterial occlusion	hsa-mir-1229_hsa-miR-1229-3p	0.0749357	0.645836
Length of arterial occlusion	hsa-mir-6881_hsa-miR-6881-3p	0.074442	0.648018
Length of arterial occlusion	hsa-mir-4800_hsa-miR-4800-5p	0.0743771	0.648305
Length of arterial occlusion	hsa-mir-6820_hsa-miR-6820-5p	0.0739524	0.650184
Length of arterial occlusion	hsa-mir-6866_hsa-miR-6866-5p	0.0735623	0.651912
Length of arterial occlusion	hsa-mir-6889_hsa-miR-6889-5p	-0.0735112	0.652138
Length of arterial occlusion	hsa-mir-6871_hsa-miR-6871-3p	0.0734114	0.652581
Length of arterial occlusion	hsa-mir-3667_hsa-miR-3667-5p	0.0733354	0.652918
Length of arterial occlusion	hsa-mir-6827_hsa-miR-6827-3p	0.0730665	0.654111
Length of arterial occlusion	hsa-mir-152_hsa-miR-152-5p	-0.0726897	0.655783
Length of arterial occlusion	hsa-mir-2278_hsa-miR-2278	0.0725822	0.656261
Length of arterial occlusion	hsa-mir-506_hsa-miR-506-5p	-0.0725386	0.656455
Length of arterial occlusion	hsa-mir-3186_hsa-miR-3186-3p	0.0725242	0.656519
Length of arterial occlusion	hsa-mir-191_hsa-miR-191-3p	0.0724881	0.656679
Length of arterial occlusion	hsa-mir-7847_hsa-miR-7847-3p	0.0722998	0.657516
Length of arterial occlusion	hsa-mir-548ae-1_hsa-miR-548ae	-0.0722978	0.657525
Length of arterial occlusion	hsa-mir-4802_hsa-miR-4802-3p	-0.0720208	0.658757
Length of arterial occlusion	hsa-mir-16-2_hsa-miR-16-5p	0.0720174	0.658772
Length of arterial occlusion	hsa-mir-6732_hsa-miR-6732-3p	0.0716695	0.660321
Length of arterial occlusion	hsa-mir-599_hsa-miR-599	0.0707954	0.664218
Length of arterial occlusion	hsa-mir-24-2_hsa-miR-24-2-5p	-0.0707936	0.664226
Length of arterial occlusion	hsa-mir-7155_hsa-miR-7155-3p	0.0703291	0.666301
Length of arterial occlusion	hsa-mir-195_hsa-miR-195-5p	-0.0703229	0.666329
Length of arterial occlusion	hsa-mir-548l_hsa-miR-548l	-0.0703088	0.666392
Length of arterial occlusion	hsa-mir-3150a_hsa-miR-3150a-5p	0.0701477	0.667112
Length of arterial occlusion	hsa-mir-3150b_hsa-miR-3150b-3p	0.0701477	0.667112
Length of arterial occlusion	hsa-mir-29b-1_hsa-miR-29b-3p	0.0701346	0.66717
Length of arterial occlusion	hsa-mir-676_hsa-miR-676-5p	0.0700752	0.667436
Length of arterial occlusion	hsa-mir-6812_hsa-miR-6812-5p	0.0699643	0.667932
Length of arterial occlusion	hsa-mir-6126_hsa-miR-6126	0.0699073	0.668187
Length of arterial occlusion	hsa-mir-3675_hsa-miR-3675-5p	0.0697827	0.668744
Length of arterial occlusion	hsa-mir-3680-2_hsa-miR-3680-3p	0.0697827	0.668744
Length of arterial occlusion	hsa-mir-6825_hsa-miR-6825-3p	0.0697827	0.668744
Length of arterial occlusion	hsa-mir-4444-1_hsa-miR-4444	-0.0695241	0.669902
Length of arterial occlusion	hsa-mir-4664_hsa-miR-4664-5p	0.0693669	0.670606
Length of arterial occlusion	hsa-mir-1289-2_hsa-miR-1289	-0.0693204	0.670815
Length of arterial occlusion	hsa-mir-6839_hsa-miR-6839-5p	-0.0691688	0.671494
Length of arterial occlusion	hsa-mir-6816_hsa-miR-6816-5p	-0.0689708	0.672382
Length of arterial occlusion	hsa-mir-4781_hsa-miR-4781-5p	-0.0688182	0.673066
Length of arterial occlusion	hsa-mir-15a_hsa-miR-15a-3p	-0.0688166	0.673073
Length of arterial occlusion	hsa-mir-2116_hsa-miR-2116-3p	-0.0686412	0.67386
Length of arterial occlusion	hsa-mir-3944_hsa-miR-3944-3p	0.0684903	0.674538
Length of arterial occlusion	hsa-mir-4423_hsa-miR-4423-3p	-0.0681576	0.676032
Length of arterial occlusion	hsa-mir-552_hsa-miR-552-5p	-0.0681468	0.676081
Length of arterial occlusion	hsa-mir-6766_hsa-miR-6766-5p	-0.0680723	0.676415
Length of arterial occlusion	hsa-mir-181c_hsa-miR-181c-5p	0.0680635	0.676455
Length of arterial occlusion	hsa-mir-3198-1_hsa-miR-3198	0.0679725	0.676864
Length of arterial occlusion	hsa-mir-499a_hsa-miR-499a-3p	-0.0678752	0.677301
Length of arterial occlusion	hsa-mir-1287_hsa-miR-1287-5p	0.0677811	0.677725
Length of arterial occlusion	hsa-mir-4638_hsa-miR-4638-3p	-0.0677135	0.678029
Length of arterial occlusion	hsa-mir-4648_hsa-miR-4648	0.0674964	0.679006
Length of arterial occlusion	hsa-mir-20a_hsa-miR-20a-5p	0.0674045	0.679419
Length of arterial occlusion	hsa-mir-506_hsa-miR-506-3p	0.067404	0.679421
Length of arterial occlusion	hsa-mir-4644_hsa-miR-4644	-0.0673515	0.679658
Length of arterial occlusion	hsa-mir-4683_hsa-miR-4683	0.0672526	0.680103
Length of arterial occlusion	hsa-mir-6755_hsa-miR-6755-5p	-0.0672336	0.680189
Length of arterial occlusion	hsa-mir-203a_hsa-miR-203a	0.066937	0.681525
Length of arterial occlusion	hsa-mir-203b_hsa-miR-203b-5p	0.066937	0.681525
Length of arterial occlusion	hsa-mir-6883_hsa-miR-6883-5p	0.0668411	0.681957
Length of arterial occlusion	hsa-mir-499b_hsa-miR-499b-5p	-0.0666514	0.682812
Length of arterial occlusion	hsa-mir-548aa-1_hsa-miR-548aa	-0.0666514	0.682812
Length of arterial occlusion	hsa-mir-3124_hsa-miR-3124-5p	0.0665564	0.683241
Length of arterial occlusion	hsa-mir-6090_hsa-miR-6090	0.0665428	0.683302
Length of arterial occlusion	hsa-mir-4775_hsa-miR-4775	-0.0664615	0.683669
Length of arterial occlusion	hsa-mir-6855_hsa-miR-6855-3p	-0.0662588	0.684584
Length of arterial occlusion	hsa-mir-605_hsa-miR-605-3p	0.0661367	0.685135
Length of arterial occlusion	hsa-let-7c_hsa-let-7c-3p	0.0659226	0.686102
Length of arterial occlusion	hsa-mir-4423_hsa-miR-4423-5p	-0.0658067	0.686626
Length of arterial occlusion	hsa-mir-3678_hsa-miR-3678-3p	-0.0657596	0.686839
Length of arterial occlusion	hsa-mir-6880_hsa-miR-6880-5p	0.0655292	0.68788
Length of arterial occlusion	hsa-mir-6782_hsa-miR-6782-3p	0.0655002	0.688012
Length of arterial occlusion	hsa-mir-943_hsa-miR-943	0.0653846	0.688534
Length of arterial occlusion	hsa-mir-877_hsa-miR-877-5p	0.0653334	0.688766
Length of arterial occlusion	hsa-mir-548j_hsa-miR-548j-3p	0.065051	0.690044
Length of arterial occlusion	hsa-mir-99a_hsa-miR-99a-5p	-0.0649569	0.69047
Length of arterial occlusion	hsa-mir-4804_hsa-miR-4804-5p	0.0647519	0.691399
Length of arterial occlusion	hsa-mir-148a_hsa-miR-148a-3p	-0.0644862	0.692603
Length of arterial occlusion	hsa-mir-153-2_hsa-miR-153-3p	-0.0644862	0.692603
Length of arterial occlusion	hsa-mir-3684_hsa-miR-3684	-0.0644862	0.692603
Length of arterial occlusion	hsa-mir-5196_hsa-miR-5196-3p	0.0639042	0.695242
Length of arterial occlusion	hsa-mir-3680-1_hsa-miR-3680-5p	0.0635466	0.696867
Length of arterial occlusion	hsa-mir-30d_hsa-miR-30d-3p	-0.0634506	0.697303
Length of arterial occlusion	hsa-mir-10a_hsa-miR-10a-3p	-0.0633391	0.697809
Length of arterial occlusion	hsa-mir-8083_hsa-miR-8083	-0.0632369	0.698274
Length of arterial occlusion	hsa-mir-30e_hsa-miR-30e-5p	-0.0630741	0.699014
Length of arterial occlusion	hsa-mir-3928_hsa-miR-3928-3p	-0.0630741	0.699014
Length of arterial occlusion	hsa-mir-450a-1_hsa-miR-450a-5p	0.0630741	0.699014
Length of arterial occlusion	hsa-mir-548d-2_hsa-miR-548d-5p	0.0629799	0.699443
Length of arterial occlusion	hsa-mir-6501_hsa-miR-6501-5p	0.0629572	0.699546
Length of arterial occlusion	hsa-mir-302a_hsa-miR-302a-3p	-0.0628045	0.700241
Length of arterial occlusion	hsa-mir-4432_hsa-miR-4432	-0.0628045	0.700241
Length of arterial occlusion	hsa-mir-4773-1_hsa-miR-4773	-0.0628045	0.700241
Length of arterial occlusion	hsa-mir-6858_hsa-miR-6858-5p	-0.0622575	0.702732
Length of arterial occlusion	hsa-mir-656_hsa-miR-656-5p	0.0620985	0.703456
Length of arterial occlusion	hsa-mir-5000_hsa-miR-5000-3p	0.0620286	0.703775
Length of arterial occlusion	hsa-mir-5701-2_hsa-miR-5701	-0.0617561	0.705017
Length of arterial occlusion	hsa-mir-507_hsa-miR-507	-0.0616126	0.705672
Length of arterial occlusion	hsa-mir-2115_hsa-miR-2115-5p	-0.0615414	0.705997
Length of arterial occlusion	hsa-mir-196b_hsa-miR-196b-5p	0.0614737	0.706306
Length of arterial occlusion	hsa-mir-548h-5_hsa-miR-548h-5p	-0.060839	0.709205
Length of arterial occlusion	hsa-mir-362_hsa-miR-362-5p	0.0605323	0.710607
Length of arterial occlusion	hsa-mir-187_hsa-miR-187-5p	-0.0602508	0.711895
Length of arterial occlusion	hsa-mir-653_hsa-miR-653-5p	0.0601825	0.712208
Length of arterial occlusion	hsa-mir-708_hsa-miR-708-3p	0.0600603	0.712767
Length of arterial occlusion	hsa-mir-6845_hsa-miR-6845-3p	0.0597557	0.714162
Length of arterial occlusion	hsa-mir-4301_hsa-miR-4301	-0.0597411	0.714229
Length of arterial occlusion	hsa-mir-1250_hsa-miR-1250-5p	0.059685	0.714486
Length of arterial occlusion	hsa-mir-1261_hsa-miR-1261	0.0595909	0.714918
Length of arterial occlusion	hsa-mir-548h-4_hsa-miR-548h-3p	-0.0593084	0.716212
Length of arterial occlusion	hsa-mir-4777_hsa-miR-4777-3p	-0.0592892	0.716301
Length of arterial occlusion	hsa-mir-2110_hsa-miR-2110	0.0591202	0.717076
Length of arterial occlusion	hsa-mir-4669_hsa-miR-4669	0.0590445	0.717423
Length of arterial occlusion	hsa-mir-181d_hsa-miR-181d-5p	0.059026	0.717508
Length of arterial occlusion	hsa-mir-3683_hsa-miR-3683	-0.0588136	0.718483
Length of arterial occlusion	hsa-mir-4999_hsa-miR-4999-5p	0.0587436	0.718804
Length of arterial occlusion	hsa-mir-6816_hsa-miR-6816-3p	0.058553	0.71968
Length of arterial occlusion	hsa-mir-19b-2_hsa-miR-19b-2-5p	-0.0585161	0.719849
Length of arterial occlusion	hsa-mir-1288_hsa-miR-1288-3p	0.0585048	0.719901
Length of arterial occlusion	hsa-mir-3677_hsa-miR-3677-5p	-0.058451	0.720148
Length of arterial occlusion	hsa-mir-222_hsa-miR-222-3p	0.0581788	0.721399
Length of arterial occlusion	hsa-mir-3065_hsa-miR-3065-3p	0.0576139	0.723997
Length of arterial occlusion	hsa-mir-338_hsa-miR-338-5p	0.0576139	0.723997
Length of arterial occlusion	hsa-mir-1227_hsa-miR-1227-3p	0.0573854	0.72505
Length of arterial occlusion	hsa-mir-1255b-2_hsa-miR-1255b-5p	0.0569585	0.727016
Length of arterial occlusion	hsa-mir-6895_hsa-miR-6895-5p	-0.0565927	0.728703
Length of arterial occlusion	hsa-mir-548h-3_hsa-miR-548h-5p	-0.0565288	0.728997
Length of arterial occlusion	hsa-mir-330_hsa-miR-330-5p	0.0564842	0.729203
Length of arterial occlusion	hsa-mir-3187_hsa-miR-3187-5p	0.0563867	0.729653
Length of arterial occlusion	hsa-mir-6796_hsa-miR-6796-5p	-0.0562665	0.730207
Length of arterial occlusion	hsa-mir-489_hsa-miR-489-3p	-0.0561077	0.730941
Length of arterial occlusion	hsa-mir-30e_hsa-miR-30e-3p	0.0560135	0.731375
Length of arterial occlusion	hsa-mir-497_hsa-miR-497-5p	0.0559194	0.73181
Length of arterial occlusion	hsa-mir-5092_hsa-miR-5092	-0.0558611	0.732079
Length of arterial occlusion	hsa-mir-1268a_hsa-miR-1268a	-0.055637	0.733115
Length of arterial occlusion	hsa-mir-4482_hsa-miR-4482-5p	-0.0555201	0.733655
Length of arterial occlusion	hsa-mir-4512_hsa-miR-4512	-0.0554694	0.733889
Length of arterial occlusion	hsa-mir-2115_hsa-miR-2115-3p	0.0554591	0.733937
Length of arterial occlusion	hsa-mir-1249_hsa-miR-1249	0.0554487	0.733985
Length of arterial occlusion	hsa-mir-34b_hsa-miR-34b-5p	0.0551663	0.735291
Length of arterial occlusion	hsa-mir-1302-11_hsa-miR-1302	0.0550299	0.735922
Length of arterial occlusion	hsa-mir-4483_hsa-miR-4483	-0.0549641	0.736226
Length of arterial occlusion	hsa-mir-513c_hsa-miR-513c-5p	0.0544683	0.738522
Length of arterial occlusion	hsa-mir-5009_hsa-miR-5009-3p	-0.0542877	0.739358
Length of arterial occlusion	hsa-mir-365b_hsa-miR-365b-5p	0.0539927	0.740725
Length of arterial occlusion	hsa-mir-7845_hsa-miR-7845-5p	-0.0538047	0.741597
Length of arterial occlusion	hsa-mir-1301_hsa-miR-1301-5p	-0.0534717	0.743142
Length of arterial occlusion	hsa-mir-3184_hsa-miR-3184-3p	0.0534717	0.743142
Length of arterial occlusion	hsa-mir-423_hsa-miR-423-5p	0.0534717	0.743142
Length of arterial occlusion	hsa-mir-3127_hsa-miR-3127-5p	0.0534614	0.74319
Length of arterial occlusion	hsa-mir-4632_hsa-miR-4632-3p	-0.053324	0.743827
Length of arterial occlusion	hsa-mir-6733_hsa-miR-6733-3p	-0.0532884	0.743993
Length of arterial occlusion	hsa-mir-4487_hsa-miR-4487	0.0532663	0.744096
Length of arterial occlusion	hsa-mir-6867_hsa-miR-6867-3p	0.0530797	0.744962
Length of arterial occlusion	hsa-mir-9-3_hsa-miR-9-5p	0.053001	0.745327
Length of arterial occlusion	hsa-mir-718_hsa-miR-718	-0.0529158	0.745723
Length of arterial occlusion	hsa-mir-508_hsa-miR-508-3p	-0.0528285	0.746129
Length of arterial occlusion	hsa-mir-4647_hsa-miR-4647	0.0525863	0.747254
Length of arterial occlusion	hsa-mir-7850_hsa-miR-7850-5p	0.0524873	0.747715
Length of arterial occlusion	hsa-mir-5004_hsa-miR-5004-5p	0.0521401	0.749329
Length of arterial occlusion	hsa-mir-6767_hsa-miR-6767-5p	0.0521247	0.749401
Length of arterial occlusion	hsa-mir-548c_hsa-miR-548c-3p	0.0520596	0.749704
Length of arterial occlusion	hsa-mir-6089-1_hsa-miR-6089	-0.0520234	0.749873
Length of arterial occlusion	hsa-mir-3181_hsa-miR-3181	-0.0519738	0.750104
Length of arterial occlusion	hsa-mir-6847_hsa-miR-6847-5p	0.0516749	0.751495
Length of arterial occlusion	hsa-mir-5089_hsa-miR-5089-5p	-0.0515894	0.751893
Length of arterial occlusion	hsa-mir-4703_hsa-miR-4703-3p	-0.0512776	0.753346
Length of arterial occlusion	hsa-mir-6833_hsa-miR-6833-5p	-0.0511875	0.753766
Length of arterial occlusion	hsa-mir-6804_hsa-miR-6804-3p	-0.0510546	0.754385
Length of arterial occlusion	hsa-mir-6728_hsa-miR-6728-3p	-0.0509078	0.75507
Length of arterial occlusion	hsa-mir-194-2_hsa-miR-194-5p	-0.0507417	0.755844
Length of arterial occlusion	hsa-mir-18b_hsa-miR-18b-5p	-0.0503651	0.757601
Length of arterial occlusion	hsa-mir-3158-1_hsa-miR-3158-3p	0.0503182	0.75782
Length of arterial occlusion	hsa-mir-3158-2_hsa-miR-3158-5p	0.0503182	0.75782
Length of arterial occlusion	hsa-mir-6751_hsa-miR-6751-3p	-0.0502041	0.758353
Length of arterial occlusion	hsa-mir-1304_hsa-miR-1304-5p	0.0498944	0.7598
Length of arterial occlusion	hsa-mir-221_hsa-miR-221-3p	0.0497061	0.760679
Length of arterial occlusion	hsa-mir-4299_hsa-miR-4299	-0.049472	0.761774
Length of arterial occlusion	hsa-mir-5006_hsa-miR-5006-3p	-0.048999	0.763986
Length of arterial occlusion	hsa-mir-548aw_hsa-miR-548aw	-0.048953	0.764201
Length of arterial occlusion	hsa-mir-27a_hsa-miR-27a-3p	0.0488589	0.764642
Length of arterial occlusion	hsa-mir-195_hsa-miR-195-3p	0.0488126	0.764858
Length of arterial occlusion	hsa-mir-1180_hsa-miR-1180-5p	0.0487231	0.765277
Length of arterial occlusion	hsa-mir-4494_hsa-miR-4494	0.0487231	0.765277
Length of arterial occlusion	hsa-mir-6785_hsa-miR-6785-3p	0.0487231	0.765277
Length of arterial occlusion	hsa-mir-1299_hsa-miR-1299	0.0485524	0.766077
Length of arterial occlusion	hsa-mir-4680_hsa-miR-4680-5p	0.0484925	0.766357
Length of arterial occlusion	hsa-mir-3928_hsa-miR-3928-5p	-0.0484699	0.766463
Length of arterial occlusion	hsa-mir-616_hsa-miR-616-3p	-0.0483972	0.766803
Length of arterial occlusion	hsa-mir-548ac_hsa-miR-548ac	0.0483882	0.766846
Length of arterial occlusion	hsa-mir-6741_hsa-miR-6741-5p	0.0483437	0.767054
Length of arterial occlusion	hsa-mir-6741_hsa-miR-6741-3p	-0.0479606	0.76885
Length of arterial occlusion	hsa-mir-4435-2_hsa-miR-4435	0.0478045	0.769581
Length of arterial occlusion	hsa-mir-99a_hsa-miR-99a-3p	-0.0477292	0.769935
Length of arterial occlusion	hsa-mir-3180-1_hsa-miR-3180-3p	-0.0476018	0.770532
Length of arterial occlusion	hsa-mir-501_hsa-miR-501-3p	-0.0475409	0.770818
Length of arterial occlusion	hsa-mir-548aj-1_hsa-miR-548aj-3p	-0.047418	0.771394
Length of arterial occlusion	hsa-mir-708_hsa-miR-708-5p	0.0473526	0.771701
Length of arterial occlusion	hsa-mir-760_hsa-miR-760	0.0472585	0.772143
Length of arterial occlusion	hsa-mir-450a-2_hsa-miR-450a-5p	0.0471643	0.772585
Length of arterial occlusion	hsa-mir-4639_hsa-miR-4639-3p	-0.047135	0.772723
Length of arterial occlusion	hsa-mir-1302-8_hsa-miR-1302	0.0471033	0.772871
Length of arterial occlusion	hsa-mir-4758_hsa-miR-4758-3p	-0.0469918	0.773395
Length of arterial occlusion	hsa-mir-3158-2_hsa-miR-3158-3p	0.0469312	0.77368
Length of arterial occlusion	hsa-mir-6882_hsa-miR-6882-3p	0.0468413	0.774102
Length of arterial occlusion	hsa-mir-6864_hsa-miR-6864-5p	-0.0467439	0.774559
Length of arterial occlusion	hsa-mir-6746_hsa-miR-6746-5p	0.0465796	0.775331
Length of arterial occlusion	hsa-mir-25_hsa-miR-25-3p	-0.0465053	0.77568
Length of arterial occlusion	hsa-let-7a-2_hsa-let-7a-2-3p	0.0463735	0.7763
Length of arterial occlusion	hsa-mir-891b_hsa-miR-891b	0.0463735	0.7763
Length of arterial occlusion	hsa-mir-215_hsa-miR-215-3p	-0.0455624	0.780115
Length of arterial occlusion	hsa-mir-1245b_hsa-miR-1245b-3p	-0.0455437	0.780203
Length of arterial occlusion	hsa-mir-548av_hsa-miR-548av-3p	-0.045397	0.780894
Length of arterial occlusion	hsa-mir-2116_hsa-miR-2116-5p	-0.0453756	0.780994
Length of arterial occlusion	hsa-mir-30c-2_hsa-miR-30c-5p	-0.0449991	0.782767
Length of arterial occlusion	hsa-mir-3910-2_hsa-miR-3910	-0.0449308	0.78309
Length of arterial occlusion	hsa-mir-6511a-1_hsa-miR-6511a-5p	-0.0448884	0.783289
Length of arterial occlusion	hsa-mir-34c_hsa-miR-34c-3p	-0.0448453	0.783492
Length of arterial occlusion	hsa-mir-4649_hsa-miR-4649-3p	-0.0445185	0.785032
Length of arterial occlusion	hsa-mir-190a_hsa-miR-190a-3p	0.0443401	0.785874
Length of arterial occlusion	hsa-mir-3689a_hsa-miR-3689a-5p	-0.0441127	0.786947
Length of arterial occlusion	hsa-mir-1827_hsa-miR-1827	0.044066	0.787167
Length of arterial occlusion	hsa-mir-6833_hsa-miR-6833-3p	0.0440577	0.787206
Length of arterial occlusion	hsa-mir-6834_hsa-miR-6834-3p	-0.0438568	0.788154
Length of arterial occlusion	hsa-mir-30c-1_hsa-miR-30c-5p	-0.0437753	0.788539
Length of arterial occlusion	hsa-mir-579_hsa-miR-579-3p	-0.0436811	0.788983
Length of arterial occlusion	hsa-mir-7855_hsa-miR-7855-5p	-0.0436371	0.789191
Length of arterial occlusion	hsa-mir-296_hsa-miR-296-5p	-0.0434929	0.789872
Length of arterial occlusion	hsa-mir-1255a_hsa-miR-1255a	-0.0432104	0.791206
Length of arterial occlusion	hsa-mir-6509_hsa-miR-6509-5p	-0.0432023	0.791245
Length of arterial occlusion	hsa-mir-5095_hsa-miR-5095	0.0430423	0.792001
Length of arterial occlusion	hsa-mir-548g_hsa-miR-548g-3p	0.042928	0.792541
Length of arterial occlusion	hsa-mir-937_hsa-miR-937-3p	-0.0428167	0.793067
Length of arterial occlusion	hsa-mir-3960_hsa-miR-3960	0.0427397	0.793431
Length of arterial occlusion	hsa-mir-486_hsa-miR-486-5p	-0.0424573	0.794767
Length of arterial occlusion	hsa-mir-486-2_hsa-miR-486-3p	-0.0424573	0.794767
Length of arterial occlusion	hsa-mir-4755_hsa-miR-4755-5p	0.0422379	0.795805
Length of arterial occlusion	hsa-mir-548s_hsa-miR-548s	-0.0422145	0.795915
Length of arterial occlusion	hsa-mir-939_hsa-miR-939-5p	-0.0421749	0.796103
Length of arterial occlusion	hsa-mir-6501_hsa-miR-6501-3p	0.0419359	0.797234
Length of arterial occlusion	hsa-mir-298_hsa-miR-298	-0.0417627	0.798054
Length of arterial occlusion	hsa-mir-3917_hsa-miR-3917	-0.0417627	0.798054
Length of arterial occlusion	hsa-mir-3685_hsa-miR-3685	0.0415722	0.798956
Length of arterial occlusion	hsa-mir-3145_hsa-miR-3145-5p	0.0414546	0.799513
Length of arterial occlusion	hsa-mir-6789_hsa-miR-6789-5p	-0.0412764	0.800357
Length of arterial occlusion	hsa-mir-548f-1_hsa-miR-548f-3p	-0.0412417	0.800522
Length of arterial occlusion	hsa-mir-422a_hsa-miR-422a	-0.0411421	0.800994
Length of arterial occlusion	hsa-mir-6505_hsa-miR-6505-3p	0.041	0.801667
Length of arterial occlusion	hsa-mir-6839_hsa-miR-6839-3p	-0.0409397	0.801953
Length of arterial occlusion	hsa-mir-616_hsa-miR-616-5p	-0.0408569	0.802346
Length of arterial occlusion	hsa-mir-3157_hsa-miR-3157-3p	0.0408512	0.802373
Length of arterial occlusion	hsa-mir-6721_hsa-miR-6721-5p	0.0406686	0.803239
Length of arterial occlusion	hsa-mir-1909_hsa-miR-1909-5p	0.0406235	0.803453
Length of arterial occlusion	hsa-mir-6506_hsa-miR-6506-3p	0.0406235	0.803453
Length of arterial occlusion	hsa-mir-16-2_hsa-miR-16-2-3p	0.0403862	0.804578
Length of arterial occlusion	hsa-mir-4444-2_hsa-miR-4444	-0.0399255	0.806765
Length of arterial occlusion	hsa-mir-6808_hsa-miR-6808-5p	0.0392528	0.809961
Length of arterial occlusion	hsa-mir-519d_hsa-miR-519d-3p	0.0391282	0.810553
Length of arterial occlusion	hsa-mir-6813_hsa-miR-6813-5p	-0.0390683	0.810838
Length of arterial occlusion	hsa-mir-548i-3_hsa-miR-548i	0.0389906	0.811207
Length of arterial occlusion	hsa-mir-1255b-2_hsa-miR-1255b-2-3p	0.0388836	0.811716
Length of arterial occlusion	hsa-mir-5094_hsa-miR-5094	0.0388795	0.811735
Length of arterial occlusion	hsa-mir-7844_hsa-miR-7844-5p	0.0386918	0.812628
Length of arterial occlusion	hsa-mir-21_hsa-miR-21-5p	-0.0386917	0.812628
Length of arterial occlusion	hsa-mir-6885_hsa-miR-6885-3p	0.038364	0.814187
Length of arterial occlusion	hsa-mir-548e_hsa-miR-548e-3p	-0.0383151	0.81442
Length of arterial occlusion	hsa-mir-329-2_hsa-miR-329-5p	0.0382652	0.814657
Length of arterial occlusion	hsa-mir-26b_hsa-miR-26b-5p	-0.0381269	0.815316
Length of arterial occlusion	hsa-mir-6755_hsa-miR-6755-3p	-0.0380653	0.815609
Length of arterial occlusion	hsa-mir-3529_hsa-miR-3529-5p	0.0380327	0.815764
Length of arterial occlusion	hsa-mir-7-2_hsa-miR-7-2-3p	0.0380327	0.815764
Length of arterial occlusion	hsa-mir-4466_hsa-miR-4466	-0.0380129	0.815858
Length of arterial occlusion	hsa-mir-548at_hsa-miR-548at-3p	0.0379669	0.816077
Length of arterial occlusion	hsa-mir-3941_hsa-miR-3941	-0.0377794	0.81697
Length of arterial occlusion	hsa-mir-6853_hsa-miR-6853-3p	0.0376581	0.817548
Length of arterial occlusion	hsa-mir-200b_hsa-miR-200b-3p	0.0376562	0.817557
Length of arterial occlusion	hsa-mir-548aj-2_hsa-miR-548aj-3p	-0.0374439	0.818568
Length of arterial occlusion	hsa-mir-5009_hsa-miR-5009-5p	0.037155	0.819945
Length of arterial occlusion	hsa-mir-589_hsa-miR-589-5p	0.0370913	0.820248
Length of arterial occlusion	hsa-mir-2276_hsa-miR-2276-3p	0.0370433	0.820477
Length of arterial occlusion	hsa-mir-548d-2_hsa-miR-548d-3p	0.036903	0.821146
Length of arterial occlusion	hsa-mir-6793_hsa-miR-6793-5p	0.0365408	0.822874
Length of arterial occlusion	hsa-mir-449a_hsa-miR-449a	-0.0364323	0.823391
Length of arterial occlusion	hsa-mir-29b-2_hsa-miR-29b-3p	0.0361499	0.824739
Length of arterial occlusion	hsa-mir-4747_hsa-miR-4747-3p	-0.0360421	0.825253
Length of arterial occlusion	hsa-mir-1262_hsa-miR-1262	0.035978	0.825559
Length of arterial occlusion	hsa-mir-4539_hsa-miR-4539	0.0358883	0.825988
Length of arterial occlusion	hsa-mir-4730_hsa-miR-4730	0.0358779	0.826037
Length of arterial occlusion	hsa-mir-4749_hsa-miR-4749-5p	-0.0358194	0.826316
Length of arterial occlusion	hsa-mir-1277_hsa-miR-1277-3p	-0.0357733	0.826536
Length of arterial occlusion	hsa-mir-7155_hsa-miR-7155-5p	0.0356191	0.827273
Length of arterial occlusion	hsa-mir-548b_hsa-miR-548b-5p	-0.0353514	0.828552
Length of arterial occlusion	hsa-mir-548at_hsa-miR-548at-5p	-0.035199	0.82928
Length of arterial occlusion	hsa-mir-4795_hsa-miR-4795-5p	0.035	0.830231
Length of arterial occlusion	hsa-mir-550a-2_hsa-miR-550a-3p	0.0349261	0.830584
Length of arterial occlusion	hsa-mir-550b-2_hsa-miR-550b-2-5p	0.0349261	0.830584
Length of arterial occlusion	hsa-mir-494_hsa-miR-494-5p	-0.0348291	0.831048
Length of arterial occlusion	hsa-mir-4269_hsa-miR-4269	-0.0346255	0.832021
Length of arterial occlusion	hsa-mir-4690_hsa-miR-4690-3p	0.0346128	0.832082
Length of arterial occlusion	hsa-mir-936_hsa-miR-936	-0.0345673	0.832299
Length of arterial occlusion	hsa-mir-1294_hsa-miR-1294	-0.0345495	0.832384
Length of arterial occlusion	hsa-mir-3143_hsa-miR-3143	0.0345495	0.832384
Length of arterial occlusion	hsa-mir-1281_hsa-miR-1281	-0.0345401	0.832429
Length of arterial occlusion	hsa-mir-1587_hsa-miR-1587	-0.0342622	0.833759
Length of arterial occlusion	hsa-mir-98_hsa-miR-98-5p	0.034173	0.834186
Length of arterial occlusion	hsa-mir-3620_hsa-miR-3620-5p	0.0339112	0.835438
Length of arterial occlusion	hsa-mir-6730_hsa-miR-6730-5p	0.0337198	0.836355
Length of arterial occlusion	hsa-mir-92a-2_hsa-miR-92a-2-5p	-0.0333079	0.838327
Length of arterial occlusion	hsa-mir-103a-2_hsa-miR-103a-2-5p	0.0327609	0.840948
Length of arterial occlusion	hsa-mir-548f-2_hsa-miR-548f-3p	0.0326667	0.841399
Length of arterial occlusion	hsa-mir-3132_hsa-miR-3132	-0.0322745	0.843279
Length of arterial occlusion	hsa-mir-6756_hsa-miR-6756-3p	-0.0322745	0.843279
Length of arterial occlusion	hsa-mir-6786_hsa-miR-6786-5p	-0.0322745	0.843279
Length of arterial occlusion	hsa-mir-1324_hsa-miR-1324	0.032198	0.843646
Length of arterial occlusion	hsa-mir-10b_hsa-miR-10b-3p	-0.0321499	0.843877
Length of arterial occlusion	hsa-mir-196a-2_hsa-miR-196a-3p	-0.0321499	0.843877
Length of arterial occlusion	hsa-mir-4777_hsa-miR-4777-5p	-0.0321499	0.843877
Length of arterial occlusion	hsa-mir-521-1_hsa-miR-521	-0.0321499	0.843877
Length of arterial occlusion	hsa-mir-658_hsa-miR-658	-0.0321499	0.843877
Length of arterial occlusion	hsa-mir-6753_hsa-miR-6753-3p	-0.0321499	0.843877
Length of arterial occlusion	hsa-mir-183_hsa-miR-183-3p	0.0316904	0.846081
Length of arterial occlusion	hsa-mir-125b-2_hsa-miR-125b-5p	0.0313487	0.847721
Length of arterial occlusion	hsa-mir-4786_hsa-miR-4786-5p	0.0312189	0.848344
Length of arterial occlusion	hsa-mir-34b_hsa-miR-34b-3p	0.0311343	0.848751
Length of arterial occlusion	hsa-mir-4746_hsa-miR-4746-3p	-0.0309157	0.849801
Length of arterial occlusion	hsa-mir-4726_hsa-miR-4726-5p	-0.0308979	0.849886
Length of arterial occlusion	hsa-mir-20b_hsa-miR-20b-5p	-0.030878	0.849981
Length of arterial occlusion	hsa-mir-548c_hsa-miR-548c-5p	0.030878	0.849981
Length of arterial occlusion	hsa-mir-6805_hsa-miR-6805-3p	0.0305116	0.851742
Length of arterial occlusion	hsa-mir-1277_hsa-miR-1277-5p	0.0305015	0.85179
Length of arterial occlusion	hsa-mir-6871_hsa-miR-6871-5p	-0.0304717	0.851934
Length of arterial occlusion	hsa-mir-6875_hsa-miR-6875-5p	-0.0304653	0.851964
Length of arterial occlusion	hsa-mir-1343_hsa-miR-1343-5p	0.0302973	0.852771
Length of arterial occlusion	hsa-mir-1913_hsa-miR-1913	-0.0302973	0.852771
Length of arterial occlusion	hsa-mir-7843_hsa-miR-7843-3p	0.0301841	0.853316
Length of arterial occlusion	hsa-mir-4659b_hsa-miR-4659b-3p	0.0300793	0.85382
Length of arterial occlusion	hsa-mir-183_hsa-miR-183-5p	0.0300308	0.854053
Length of arterial occlusion	hsa-mir-6785_hsa-miR-6785-5p	-0.0299747	0.854322
Length of arterial occlusion	hsa-mir-1245a_hsa-miR-1245a	-0.0294887	0.856659
Length of arterial occlusion	hsa-mir-1245b_hsa-miR-1245b-5p	-0.0294887	0.856659
Length of arterial occlusion	hsa-mir-602_hsa-miR-602	0.0292901	0.857615
Length of arterial occlusion	hsa-mir-5187_hsa-miR-5187-3p	0.0292777	0.857675
Length of arterial occlusion	hsa-mir-4724_hsa-miR-4724-3p	0.0291812	0.858139
Length of arterial occlusion	hsa-mir-3655_hsa-miR-3655	-0.0290607	0.858719
Length of arterial occlusion	hsa-mir-765_hsa-miR-765	0.0289805	0.859105
Length of arterial occlusion	hsa-mir-7114_hsa-miR-7114-5p	-0.0288432	0.859765
Length of arterial occlusion	hsa-mir-6855_hsa-miR-6855-5p	-0.0287284	0.860318
Length of arterial occlusion	hsa-mir-7106_hsa-miR-7106-3p	-0.0285615	0.861122
Length of arterial occlusion	hsa-mir-6739_hsa-miR-6739-3p	-0.0282053	0.862837
Length of arterial occlusion	hsa-mir-548t_hsa-miR-548t-3p	0.0280538	0.863567
Length of arterial occlusion	hsa-mir-4474_hsa-miR-4474-5p	0.0280158	0.86375
Length of arterial occlusion	hsa-mir-4753_hsa-miR-4753-5p	0.0280016	0.863818
Length of arterial occlusion	hsa-mir-625_hsa-miR-625-3p	-0.0279597	0.86402
Length of arterial occlusion	hsa-mir-345_hsa-miR-345-3p	0.0275434	0.866026
Length of arterial occlusion	hsa-mir-1237_hsa-miR-1237-3p	-0.0274903	0.866283
Length of arterial occlusion	hsa-mir-4664_hsa-miR-4664-3p	-0.0271587	0.867881
Length of arterial occlusion	hsa-mir-3619_hsa-miR-3619-3p	-0.0270463	0.868423
Length of arterial occlusion	hsa-mir-4799_hsa-miR-4799-3p	0.0269579	0.868849
Length of arterial occlusion	hsa-mir-6883_hsa-miR-6883-3p	0.0268552	0.869345
Length of arterial occlusion	hsa-mir-942_hsa-miR-942-5p	0.02683	0.869466
Length of arterial occlusion	hsa-mir-335_hsa-miR-335-3p	0.0265476	0.870829
Length of arterial occlusion	hsa-mir-934_hsa-miR-934	0.0265398	0.870866
Length of arterial occlusion	hsa-mir-548ba_hsa-miR-548ba	-0.0263645	0.871712
Length of arterial occlusion	hsa-mir-7975_hsa-miR-7975	0.0260579	0.873192
Length of arterial occlusion	hsa-mir-4709_hsa-miR-4709-5p	-0.0260166	0.873391
Length of arterial occlusion	hsa-mir-302b_hsa-miR-302b-3p	-0.0259691	0.87362
Length of arterial occlusion	hsa-mir-1225_hsa-miR-1225-5p	-0.025916	0.873877
Length of arterial occlusion	hsa-mir-3148_hsa-miR-3148	-0.0257947	0.874462
Length of arterial occlusion	hsa-mir-5192_hsa-miR-5192	-0.0257947	0.874462
Length of arterial occlusion	hsa-mir-885_hsa-miR-885-5p	0.0251367	0.87764
Length of arterial occlusion	hsa-mir-548u_hsa-miR-548u	0.0250826	0.877902
Length of arterial occlusion	hsa-mir-552_hsa-miR-552-3p	-0.0250058	0.878273
Length of arterial occlusion	hsa-mir-514b_hsa-miR-514b-5p	-0.0249044	0.878762
Length of arterial occlusion	hsa-mir-1248_hsa-miR-1248	-0.0248531	0.879011
Length of arterial occlusion	hsa-mir-4449_hsa-miR-4449	0.0248048	0.879244
Length of arterial occlusion	hsa-mir-3177_hsa-miR-3177-5p	-0.0247377	0.879568
Length of arterial occlusion	hsa-mir-4708_hsa-miR-4708-3p	-0.0245345	0.88055
Length of arterial occlusion	hsa-mir-3653_hsa-miR-3653	0.0244765	0.88083
Length of arterial occlusion	hsa-mir-4715_hsa-miR-4715-3p	-0.0242873	0.881745
Length of arterial occlusion	hsa-mir-6075_hsa-miR-6075	-0.0241142	0.882582
Length of arterial occlusion	hsa-mir-6817_hsa-miR-6817-5p	-0.0241142	0.882582
Length of arterial occlusion	hsa-mir-106a_hsa-miR-106a-3p	-0.0240999	0.882651
Length of arterial occlusion	hsa-mir-514a-2_hsa-miR-514a-5p	-0.0239717	0.883271
Length of arterial occlusion	hsa-mir-888_hsa-miR-888-5p	0.0239255	0.883495
Length of arterial occlusion	hsa-mir-1908_hsa-miR-1908-3p	0.0235951	0.885093
Length of arterial occlusion	hsa-mir-7113_hsa-miR-7113-3p	0.0235694	0.885217
Length of arterial occlusion	hsa-mir-454_hsa-miR-454-3p	-0.0235351	0.885383
Length of arterial occlusion	hsa-mir-1972-1_hsa-miR-1972	-0.0234294	0.885895
Length of arterial occlusion	hsa-mir-548j_hsa-miR-548j-5p	-0.0232527	0.886749
Length of arterial occlusion	hsa-mir-7152_hsa-miR-7152-5p	-0.0232421	0.886801
Length of arterial occlusion	hsa-mir-6787_hsa-miR-6787-5p	0.0230837	0.887567
Length of arterial occlusion	hsa-mir-4738_hsa-miR-4738-3p	-0.0230435	0.887761
Length of arterial occlusion	hsa-mir-523_hsa-miR-523-3p	0.022804	0.888921
Length of arterial occlusion	hsa-mir-202_hsa-miR-202-5p	-0.0226967	0.88944
Length of arterial occlusion	hsa-mir-4757_hsa-miR-4757-3p	0.0225452	0.890174
Length of arterial occlusion	hsa-mir-650_hsa-miR-650	0.0224654	0.89056
Length of arterial occlusion	hsa-mir-6838_hsa-miR-6838-5p	0.0221878	0.891905
Length of arterial occlusion	hsa-mir-548i-2_hsa-miR-548i	-0.0220318	0.89266
Length of arterial occlusion	hsa-mir-6125_hsa-miR-6125	-0.0219437	0.893087
Length of arterial occlusion	hsa-mir-5089_hsa-miR-5089-3p	-0.0218772	0.893409
Length of arterial occlusion	hsa-mir-4724_hsa-miR-4724-5p	0.0217164	0.894188
Length of arterial occlusion	hsa-mir-663a_hsa-miR-663a	0.021641	0.894553
Length of arterial occlusion	hsa-mir-6765_hsa-miR-6765-3p	-0.021641	0.894553
Length of arterial occlusion	hsa-mir-4796_hsa-miR-4796-3p	-0.0214262	0.895594
Length of arterial occlusion	hsa-mir-670_hsa-miR-670-3p	0.0211682	0.896844
Length of arterial occlusion	hsa-mir-561_hsa-miR-561-5p	-0.0209825	0.897745
Length of arterial occlusion	hsa-mir-6732_hsa-miR-6732-5p	-0.0207495	0.898874
Length of arterial occlusion	hsa-mir-9-2_hsa-miR-9-5p	0.0207109	0.899061
Length of arterial occlusion	hsa-mir-6783_hsa-miR-6783-3p	-0.0205767	0.899712
Length of arterial occlusion	hsa-mir-4657_hsa-miR-4657	0.0204043	0.900548
Length of arterial occlusion	hsa-mir-3186_hsa-miR-3186-5p	-0.0203118	0.900997
Length of arterial occlusion	hsa-mir-653_hsa-miR-653-3p	-0.0203037	0.901036
Length of arterial occlusion	hsa-mir-6876_hsa-miR-6876-5p	-0.0202604	0.901246
Length of arterial occlusion	hsa-mir-603_hsa-miR-603	-0.0201372	0.901843
Length of arterial occlusion	hsa-mir-129-2_hsa-miR-129-2-3p	-0.0201092	0.90198
Length of arterial occlusion	hsa-mir-509-2_hsa-miR-509-5p	0.020029	0.902369
Length of arterial occlusion	hsa-mir-4436b-1_hsa-miR-4436b-3p	0.019823	0.903368
Length of arterial occlusion	hsa-mir-3177_hsa-miR-3177-3p	0.0194871	0.904998
Length of arterial occlusion	hsa-mir-5090_hsa-miR-5090	-0.0192711	0.906046
Length of arterial occlusion	hsa-mir-1976_hsa-miR-1976	-0.0191105	0.906826
Length of arterial occlusion	hsa-mir-1302-9_hsa-miR-1302	-0.01894	0.907653
Length of arterial occlusion	hsa-let-7d_hsa-let-7d-5p	0.0188281	0.908197
Length of arterial occlusion	hsa-mir-659_hsa-miR-659-3p	-0.0185263	0.909662
Length of arterial occlusion	hsa-mir-5696_hsa-miR-5696	-0.018233	0.911087
Length of arterial occlusion	hsa-mir-4747_hsa-miR-4747-5p	-0.0181166	0.911652
Length of arterial occlusion	hsa-mir-3913-1_hsa-miR-3913-5p	0.0179808	0.912312
Length of arterial occlusion	hsa-mir-3913-2_hsa-miR-3913-3p	0.0179808	0.912312
Length of arterial occlusion	hsa-mir-548aa-2_hsa-miR-548aa	0.0179808	0.912312
Length of arterial occlusion	hsa-mir-3155a_hsa-miR-3155a	-0.0179619	0.912403
Length of arterial occlusion	hsa-mir-3158-1_hsa-miR-3158-5p	-0.0178404	0.912993
Length of arterial occlusion	hsa-mir-4673_hsa-miR-4673	0.017725	0.913554
Length of arterial occlusion	hsa-mir-664a_hsa-miR-664a-3p	-0.0176984	0.913684
Length of arterial occlusion	hsa-mir-5582_hsa-miR-5582-5p	0.0175873	0.914223
Length of arterial occlusion	hsa-mir-210_hsa-miR-210-5p	-0.0175148	0.914576
Length of arterial occlusion	hsa-mir-4637_hsa-miR-4637	-0.0171088	0.916549
Length of arterial occlusion	hsa-mir-4446_hsa-miR-4446-5p	0.0170506	0.916832
Length of arterial occlusion	hsa-mir-1909_hsa-miR-1909-3p	-0.0169668	0.917239
Length of arterial occlusion	hsa-mir-24-2_hsa-miR-24-3p	-0.0169453	0.917344
Length of arterial occlusion	hsa-mir-5004_hsa-miR-5004-3p	-0.0169095	0.917518
Length of arterial occlusion	hsa-mir-548aq_hsa-miR-548aq-3p	0.0165687	0.919174
Length of arterial occlusion	hsa-mir-497_hsa-miR-497-3p	-0.0159097	0.922379
Length of arterial occlusion	hsa-mir-6892_hsa-miR-6892-3p	-0.015889	0.92248
Length of arterial occlusion	hsa-mir-1305_hsa-miR-1305	-0.0155403	0.924176
Length of arterial occlusion	hsa-mir-5581_hsa-miR-5581-3p	0.015439	0.924669
Length of arterial occlusion	hsa-mir-3173_hsa-miR-3173-3p	0.0154222	0.924751
Length of arterial occlusion	hsa-mir-3159_hsa-miR-3159	-0.015361	0.925049
Length of arterial occlusion	hsa-mir-4762_hsa-miR-4762-5p	0.0152984	0.925353
Length of arterial occlusion	hsa-mir-514a-3_hsa-miR-514a-3p	-0.0151419	0.926115
Length of arterial occlusion	hsa-mir-4769_hsa-miR-4769-3p	0.0150066	0.926773
Length of arterial occlusion	hsa-mir-212_hsa-miR-212-5p	-0.0149552	0.927023
Length of arterial occlusion	hsa-mir-508_hsa-miR-508-5p	0.0147159	0.928188
Length of arterial occlusion	hsa-mir-581_hsa-miR-581	0.0144805	0.929334
Length of arterial occlusion	hsa-mir-199b_hsa-miR-199b-5p	-0.0144035	0.929709
Length of arterial occlusion	hsa-mir-4659a_hsa-miR-4659a-5p	0.0142629	0.930393
Length of arterial occlusion	hsa-mir-548ah_hsa-miR-548ah-5p	-0.013809	0.932603
Length of arterial occlusion	hsa-mir-4638_hsa-miR-4638-5p	-0.0137588	0.932847
Length of arterial occlusion	hsa-mir-4530_hsa-miR-4530	0.0137073	0.933098
Length of arterial occlusion	hsa-mir-6742_hsa-miR-6742-3p	0.0136332	0.933459
Length of arterial occlusion	hsa-mir-4448_hsa-miR-4448	0.0133679	0.934751
Length of arterial occlusion	hsa-mir-6791_hsa-miR-6791-3p	-0.0131495	0.935815
Length of arterial occlusion	hsa-mir-6780b_hsa-miR-6780b-5p	0.0129423	0.936824
Length of arterial occlusion	hsa-mir-6812_hsa-miR-6812-3p	0.0127511	0.937756
Length of arterial occlusion	hsa-mir-149_hsa-miR-149-5p	-0.0126172	0.938408
Length of arterial occlusion	hsa-mir-4649_hsa-miR-4649-5p	-0.0125658	0.938659
Length of arterial occlusion	hsa-mir-2277_hsa-miR-2277-3p	-0.0123527	0.939697
Length of arterial occlusion	hsa-mir-4695_hsa-miR-4695-3p	0.0123152	0.93988
Length of arterial occlusion	hsa-mir-6779_hsa-miR-6779-5p	-0.0122925	0.93999
Length of arterial occlusion	hsa-mir-3202-1_hsa-miR-3202	-0.0122392	0.94025
Length of arterial occlusion	hsa-mir-7976_hsa-miR-7976	0.0119093	0.941858
Length of arterial occlusion	hsa-mir-200a_hsa-miR-200a-5p	0.0119081	0.941864
Length of arterial occlusion	hsa-mir-7114_hsa-miR-7114-3p	-0.0117822	0.942477
Length of arterial occlusion	hsa-mir-6844_hsa-miR-6844	-0.0115814	0.943456
Length of arterial occlusion	hsa-mir-200b_hsa-miR-200b-5p	0.0115793	0.943466
Length of arterial occlusion	hsa-mir-3940_hsa-miR-3940-3p	0.0115793	0.943466
Length of arterial occlusion	hsa-mir-6769a_hsa-miR-6769a-5p	0.0114243	0.944222
Length of arterial occlusion	hsa-mir-3910-1_hsa-miR-3910	-0.011304	0.944808
Length of arterial occlusion	hsa-mir-1468_hsa-miR-1468-5p	-0.0111107	0.945751
Length of arterial occlusion	hsa-mir-122_hsa-miR-122-5p	0.0109203	0.946679
Length of arterial occlusion	hsa-mir-3187_hsa-miR-3187-3p	0.0108143	0.947196
Length of arterial occlusion	hsa-mir-5006_hsa-miR-5006-5p	-0.0107166	0.947672
Length of arterial occlusion	hsa-mir-548x_hsa-miR-548x-5p	-0.0106554	0.947971
Length of arterial occlusion	hsa-mir-5588_hsa-miR-5588-5p	0.0103962	0.949235
Length of arterial occlusion	hsa-mir-659_hsa-miR-659-5p	0.0101801	0.950289
Length of arterial occlusion	hsa-mir-3591_hsa-miR-3591-3p	0.0101672	0.950352
Length of arterial occlusion	hsa-mir-1228_hsa-miR-1228-3p	-0.0101203	0.95058
Length of arterial occlusion	hsa-mir-4743_hsa-miR-4743-3p	0.0096869	0.952694
Length of arterial occlusion	hsa-mir-5195_hsa-miR-5195-5p	0.00954575	0.953383
Length of arterial occlusion	hsa-mir-92a-1_hsa-miR-92a-3p	-0.00941404	0.954025
Length of arterial occlusion	hsa-mir-1233-1_hsa-miR-1233-3p	0.0092747	0.954705
Length of arterial occlusion	hsa-mir-548am_hsa-miR-548am-3p	-0.00923442	0.954901
Length of arterial occlusion	hsa-mir-125b-1_hsa-miR-125b-5p	0.00922576	0.954944
Length of arterial occlusion	hsa-mir-18b_hsa-miR-18b-3p	0.00903748	0.955862
Length of arterial occlusion	hsa-mir-6842_hsa-miR-6842-5p	0.00868406	0.957587
Length of arterial occlusion	hsa-mir-3131_hsa-miR-3131	0.00867056	0.957653
Length of arterial occlusion	hsa-mir-1260a_hsa-miR-1260a	0.00856677	0.958159
Length of arterial occlusion	hsa-mir-4417_hsa-miR-4417	0.00851896	0.958392
Length of arterial occlusion	hsa-mir-23c_hsa-miR-23c	0.00847422	0.958611
Length of arterial occlusion	hsa-mir-206_hsa-miR-206	0.00842596	0.958846
Length of arterial occlusion	hsa-mir-4656_hsa-miR-4656	0.00840734	0.958937
Length of arterial occlusion	hsa-mir-181d_hsa-miR-181d-3p	0.00804052	0.960727
Length of arterial occlusion	hsa-mir-517a_hsa-miR-517a-3p	0.00772751	0.962255
Length of arterial occlusion	hsa-mir-4717_hsa-miR-4717-5p	-0.00731577	0.964265
Length of arterial occlusion	hsa-mir-509-3_hsa-miR-509-3p	-0.00719981	0.964831
Length of arterial occlusion	hsa-mir-3938_hsa-miR-3938	0.00696045	0.965999
Length of arterial occlusion	hsa-mir-5196_hsa-miR-5196-5p	0.00696045	0.965999
Length of arterial occlusion	hsa-mir-6124_hsa-miR-6124	0.00696045	0.965999
Length of arterial occlusion	hsa-mir-6776_hsa-miR-6776-5p	0.00696045	0.965999
Length of arterial occlusion	hsa-mir-548z_hsa-miR-548z	-0.00668397	0.967349
Length of arterial occlusion	hsa-mir-6735_hsa-miR-6735-3p	0.00660444	0.967738
Length of arterial occlusion	hsa-mir-4680_hsa-miR-4680-3p	0.00655305	0.967988
Length of arterial occlusion	hsa-mir-4799_hsa-miR-4799-5p	-0.00649569	0.968269
Length of arterial occlusion	hsa-mir-4504_hsa-miR-4504	-0.00633427	0.969057
Length of arterial occlusion	hsa-mir-550a-2_hsa-miR-550a-5p	-0.00630859	0.969182
Length of arterial occlusion	hsa-mir-550b-2_hsa-miR-550b-3p	-0.00630859	0.969182
Length of arterial occlusion	hsa-mir-100_hsa-miR-100-3p	0.0062306	0.969563
Length of arterial occlusion	hsa-mir-18a_hsa-miR-18a-3p	-0.00593084	0.971027
Length of arterial occlusion	hsa-mir-675_hsa-miR-675-3p	0.0058761	0.971294
Length of arterial occlusion	hsa-mir-421_hsa-miR-421	-0.0058367	0.971486
Length of arterial occlusion	hsa-mir-3135b_hsa-miR-3135b	-0.0057857	0.971735
Length of arterial occlusion	hsa-mir-6750_hsa-miR-6750-5p	0.00577092	0.971808
Length of arterial occlusion	hsa-mir-193a_hsa-miR-193a-5p	-0.00546014	0.973325
Length of arterial occlusion	hsa-mir-486_hsa-miR-486-3p	0.005366	0.973785
Length of arterial occlusion	hsa-mir-940_hsa-miR-940	0.005366	0.973785
Length of arterial occlusion	hsa-mir-1252_hsa-miR-1252-3p	-0.00523371	0.974431
Length of arterial occlusion	hsa-mir-3651_hsa-miR-3651	0.00523371	0.974431
Length of arterial occlusion	hsa-mir-4537_hsa-miR-4537	-0.00523371	0.974431
Length of arterial occlusion	hsa-mir-4459_hsa-miR-4459	0.00513197	0.974928
Length of arterial occlusion	hsa-mir-509-3_hsa-miR-509-3-5p	0.00513197	0.974928
Length of arterial occlusion	hsa-mir-3174_hsa-miR-3174	-0.00485621	0.976275
Length of arterial occlusion	hsa-mir-1179_hsa-miR-1179	0.00461288	0.977463
Length of arterial occlusion	hsa-mir-4781_hsa-miR-4781-3p	0.00447405	0.978141
Length of arterial occlusion	hsa-mir-548k_hsa-miR-548k	0.00433046	0.978843
Length of arterial occlusion	hsa-mir-548d-1_hsa-miR-548d-5p	-0.00385976	0.981142
Length of arterial occlusion	hsa-mir-221_hsa-miR-221-5p	-0.00367147	0.982062
Length of arterial occlusion	hsa-mir-3163_hsa-miR-3163	0.00336452	0.983561
Length of arterial occlusion	hsa-mir-6715b_hsa-miR-6715b-3p	0.00336452	0.983561
Length of arterial occlusion	hsa-mir-486-2_hsa-miR-486-5p	0.00329491	0.983901
Length of arterial occlusion	hsa-mir-5583-1_hsa-miR-5583-3p	0.00282686	0.986188
Length of arterial occlusion	hsa-mir-5583-2_hsa-miR-5583-5p	0.00282686	0.986188
Length of arterial occlusion	hsa-mir-4687_hsa-miR-4687-5p	-0.00273264	0.986648
Length of arterial occlusion	hsa-mir-6780b_hsa-miR-6780b-3p	-0.00257831	0.987402
Length of arterial occlusion	hsa-mir-4695_hsa-miR-4695-5p	-0.00242432	0.988155
Length of arterial occlusion	hsa-mir-1538_hsa-miR-1538	-0.0021228	0.989628
Length of arterial occlusion	hsa-mir-23b_hsa-miR-23b-5p	-0.00197695	0.99034
Length of arterial occlusion	hsa-mir-4662a_hsa-miR-4662a-3p	-0.00189027	0.990764
Length of arterial occlusion	hsa-mir-4531_hsa-miR-4531	0.00169453	0.99172
Length of arterial occlusion	hsa-mir-135b_hsa-miR-135b-5p	-0.00164753	0.99195
Length of arterial occlusion	hsa-mir-4463_hsa-miR-4463	-0.00161996	0.992085
Length of arterial occlusion	hsa-mir-148a_hsa-miR-148a-5p	-0.00150625	0.99264
Length of arterial occlusion	hsa-mir-4774_hsa-miR-4774-3p	-0.00149534	0.992693
Length of arterial occlusion	hsa-mir-6875_hsa-miR-6875-3p	-0.00149534	0.992693
Length of arterial occlusion	hsa-mir-1233-2_hsa-miR-1233-3p	0.00144273	0.992951
Length of arterial occlusion	hsa-mir-3976_hsa-miR-3976	-0.00135602	0.993374
Length of arterial occlusion	hsa-mir-6818_hsa-miR-6818-5p	0.00124527	0.993915
Length of arterial occlusion	hsa-mir-4422_hsa-miR-4422	-0.00103554	0.99494
Length of arterial occlusion	hsa-mir-544b_hsa-miR-544b	0.000805015	0.996067
Length of arterial occlusion	hsa-mir-1304_hsa-miR-1304-3p	0.000470702	0.9977
Length of arterial occlusion	hsa-mir-514a-1_hsa-miR-514a-3p	0.00038686	0.99811
Length of arterial occlusion	hsa-mir-6868_hsa-miR-6868-3p	0.000358925	0.998246
Length of arterial occlusion	hsa-mir-4498_hsa-miR-4498	0.000257482	0.998742
Length of arterial occlusion	hsa-mir-655_hsa-miR-655-5p	0.000247581	0.99879
Length of arterial occlusion	hsa-mir-138-1_hsa-miR-138-1-3p	0.000239283	0.998831
Length of arterial occlusion	hsa-mir-7111_hsa-miR-7111-3p	-0.000113112	0.999447

## Sheet: Ruthergord category 3 vs 2
miRNA transcript	Fold Change	p value	Benjamini-Hochberg FDR
hsa-mir-144_hsa-miR-144-3p	12.4348	6.42379e-14	1.25649e-10
hsa-mir-451a_hsa-miR-451a	9.54574	5.98681e-13	5.8551e-10
hsa-mir-144_hsa-miR-144-5p	5.01593	4.27065e-09	2.78446e-06
hsa-mir-5100_hsa-miR-5100	2.06239	2.19989e-05	0.0107575
hsa-mir-873_hsa-miR-873-5p	0.261127	3.5479e-05	0.0138794
hsa-mir-876_hsa-miR-876-3p	0.258653	0.000258323	0.0842132
hsa-mir-4732_hsa-miR-4732-5p	9.22099	0.000379037	0.0926746
hsa-mir-181a-2_hsa-miR-181a-2-3p	0.402749	0.00035526	0.0926746
hsa-mir-876_hsa-miR-876-5p	0.275392	0.00087221	0.18956
hsa-mir-92b_hsa-miR-92b-3p	1.58258	0.00224397	0.43892
hsa-mir-1180_hsa-miR-1180-3p	2.06687	0.00258754	0.460111
hsa-mir-548ap_hsa-miR-548ap-5p	0.149239	0.00313755	0.51142
hsa-mir-4508_hsa-miR-4508	1.84537	0.00352119	0.529804
hsa-mir-221_hsa-miR-221-5p	0.824277	0.00489186	0.683463
hsa-mir-181b-1_hsa-miR-181b-3p	0.613563	0.0107755	0.700588
hsa-mir-548f-1_hsa-miR-548f-5p	0.186281	0.0114139	0.700588
hsa-mir-4676_hsa-miR-4676-5p	1.98735	0.00788878	0.700588
hsa-mir-1261_hsa-miR-1261	1.46782	0.00717799	0.700588
hsa-mir-1291_hsa-miR-1291	0.32642	0.0127926	0.700588
hsa-mir-4500_hsa-miR-4500	0.180626	0.0127599	0.700588
hsa-mir-7-2_hsa-miR-7-2-3p	0.506957	0.0105258	0.700588
hsa-mir-3529_hsa-miR-3529-5p	0.506957	0.0105258	0.700588
hsa-mir-212_hsa-miR-212-3p	0.648472	0.0109898	0.700588
hsa-mir-636_hsa-miR-636	2.07412	0.00734962	0.700588
hsa-mir-26b_hsa-miR-26b-5p	0.770058	0.00811336	0.700588
hsa-mir-375_hsa-miR-375	2.40949	0.0111757	0.700588
hsa-mir-6818_hsa-miR-6818-5p	0.180458	0.00702268	0.700588
hsa-mir-28_hsa-miR-28-5p	0.732403	0.00867061	0.700588
hsa-mir-3138_hsa-miR-3138	1.62595	0.0119353	0.700588
hsa-mir-1303_hsa-miR-1303	2.07751	0.00601926	0.700588
hsa-mir-148a_hsa-miR-148a-5p	1.49489	0.0105788	0.700588
hsa-mir-550a-3_hsa-miR-550a-3p	1.45307	0.008621	0.700588
hsa-mir-550b-1_hsa-miR-550b-2-5p	1.42735	0.0121188	0.700588
hsa-mir-550a-1_hsa-miR-550a-3p	1.42735	0.0121188	0.700588
hsa-let-7a-1_hsa-let-7a-5p	0.805694	0.0131533	0.700588
hsa-mir-222_hsa-miR-222-5p	0.610165	0.00805826	0.700588
hsa-mir-652_hsa-miR-652-5p	1.27438	0.0132524	0.700588
hsa-mir-5095_hsa-miR-5095	0.345661	0.0140462	0.723011
hsa-let-7a-2_hsa-let-7a-5p	0.80916	0.0152789	0.726562
hsa-mir-6758_hsa-miR-6758-5p	3.04973	0.015601	0.726562
hsa-mir-33b_hsa-miR-33b-5p	1.31947	0.0153827	0.726562
hsa-let-7a-3_hsa-let-7a-5p	0.808954	0.0154357	0.726562
hsa-mir-4521_hsa-miR-4521	0.505334	0.0172451	0.784453
hsa-mir-1307_hsa-miR-1307-3p	1.22816	0.0183519	0.815824
hsa-mir-200b_hsa-miR-200b-3p	0.810005	0.0253747	0.848651
hsa-mir-551a_hsa-miR-551a	1.47576	0.0285975	0.848651
hsa-mir-4422_hsa-miR-4422	0.563419	0.0244758	0.848651
hsa-mir-664a_hsa-miR-664a-3p	0.819746	0.0221111	0.848651
hsa-mir-1304_hsa-miR-1304-5p	1.40555	0.0272669	0.848651
hsa-mir-6861_hsa-miR-6861-5p	3.21817	0.0272423	0.848651
hsa-mir-624_hsa-miR-624-5p	1.26657	0.0290693	0.848651
hsa-mir-1260a_hsa-miR-1260a	1.41162	0.0268655	0.848651
hsa-mir-3182_hsa-miR-3182	2.01662	0.0233279	0.848651
hsa-mir-642a_hsa-miR-642a-3p	0.54903	0.0254903	0.848651
hsa-mir-642b_hsa-miR-642b-5p	0.54903	0.0254903	0.848651
hsa-mir-3687_hsa-miR-3687	2.6883	0.0288916	0.848651
hsa-mir-28_hsa-miR-28-3p	0.834342	0.0204572	0.848651
hsa-mir-95_hsa-miR-95-3p	0.626595	0.0261393	0.848651
hsa-mir-4454_hsa-miR-4454	1.36254	0.0262657	0.848651
hsa-mir-4284_hsa-miR-4284	0.288186	0.0221384	0.848651
hsa-mir-93_hsa-miR-93-5p	1.16855	0.0210308	0.848651
hsa-mir-182_hsa-miR-182-3p	3.06203	0.0262243	0.848651
hsa-mir-199b_hsa-miR-199b-5p	1.4856	0.0236901	0.848651
hsa-mir-3621_hsa-miR-3621	2.42711	0.0277885	0.848651
hsa-let-7f-2_hsa-let-7f-5p	0.815721	0.0220486	0.848651
hsa-mir-106a_hsa-miR-106a-3p	0.614194	0.0278804	0.848651
hsa-mir-892b_hsa-miR-892b	2.14149	0.0217672	0.848651
hsa-mir-183_hsa-miR-183-5p	1.45624	0.0314292	0.902114
hsa-mir-32_hsa-miR-32-3p	0.793889	0.031823	0.902114
hsa-mir-370_hsa-miR-370-5p	0.234089	0.0329789	0.921525
hsa-mir-1260b_hsa-miR-1260b	1.35712	0.0355002	0.957769
hsa-mir-656_hsa-miR-656-3p	0.498953	0.0377874	0.957769
hsa-mir-6813_hsa-miR-6813-5p	1.57989	0.0374312	0.957769
hsa-mir-7977_hsa-miR-7977	1.27906	0.0361643	0.957769
hsa-mir-550a-2_hsa-miR-550a-5p	1.65291	0.0371188	0.957769
hsa-mir-550a-2_hsa-miR-550a-3p	1.35202	0.0386829	0.957769
hsa-mir-550b-2_hsa-miR-550b-3p	1.65291	0.0371188	0.957769
hsa-mir-550b-2_hsa-miR-550b-2-5p	1.35202	0.0386829	0.957769
hsa-let-7f-1_hsa-let-7f-1-3p	0.842456	0.036168	0.957769
hsa-mir-548ak_hsa-miR-548ak	0.534125	0.0395732	0.967564
hsa-let-7f-1_hsa-let-7f-5p	0.833626	0.0413094	0.997545
hsa-mir-6859-1_hsa-miR-6859-5p	0.565964	0.519638	0.997703
hsa-mir-6723_hsa-miR-6723-5p	0.572395	0.367268	0.997703
hsa-mir-200b_hsa-miR-200b-5p	0.839362	0.588078	0.997703
hsa-mir-200a_hsa-miR-200a-5p	0.693197	0.598651	0.997703
hsa-mir-200a_hsa-miR-200a-3p	0.833789	0.152901	0.997703
hsa-mir-429_hsa-miR-429	0.973638	0.845212	0.997703
hsa-mir-6726_hsa-miR-6726-5p	4.28033	0.21433	0.997703
hsa-mir-6726_hsa-miR-6726-3p	0.606252	0.342614	0.997703
hsa-mir-6727_hsa-miR-6727-3p	1.22627	0.639667	0.997703
hsa-mir-6808_hsa-miR-6808-5p	0.930367	0.979934	0.997703
hsa-mir-4417_hsa-miR-4417	1.74459	0.722372	0.997703
hsa-mir-6728_hsa-miR-6728-3p	0.778544	0.915979	0.997703
hsa-mir-34a_hsa-miR-34a-5p	0.99732	0.98454	0.997703
hsa-mir-34a_hsa-miR-34a-3p	0.757525	0.236223	0.997703
hsa-mir-5697_hsa-miR-5697	1.44499	0.595461	0.997703
hsa-mir-1273d_hsa-miR-1273d	0.66859	0.501352	0.997703
hsa-mir-6729_hsa-miR-6729-5p	0.931109	0.937147	0.997703
hsa-mir-6729_hsa-miR-6729-3p	1.73839	0.327277	0.997703
hsa-mir-7846_hsa-miR-7846-3p	0.688107	0.598675	0.997703
hsa-mir-4632_hsa-miR-4632-3p	0.94675	0.896709	0.997703
hsa-mir-4632_hsa-miR-4632-5p	3.04759	0.121826	0.997703
hsa-mir-6730_hsa-miR-6730-5p	0.778609	0.889621	0.997703
hsa-mir-6730_hsa-miR-6730-3p	1.45531	0.79577	0.997703
hsa-mir-3675_hsa-miR-3675-5p	0.877219	0.963589	0.997703
hsa-mir-3675_hsa-miR-3675-3p	1.13552	0.951673	0.997703
hsa-mir-4695_hsa-miR-4695-5p	2.05269	0.611157	0.997703
hsa-mir-4695_hsa-miR-4695-3p	1.30649	0.667346	0.997703
hsa-mir-1290_hsa-miR-1290	0.948902	0.929175	0.997703
hsa-mir-1256_hsa-miR-1256	1.20561	0.407984	0.997703
hsa-mir-4684_hsa-miR-4684-3p	1.4133	0.904001	0.997703
hsa-mir-3115_hsa-miR-3115	0.671825	0.386576	0.997703
hsa-mir-378f_hsa-miR-378f	0.969334	0.890593	0.997703
hsa-mir-6731_hsa-miR-6731-5p	1.00156	0.995828	0.997703
hsa-mir-6731_hsa-miR-6731-3p	0.848125	0.513331	0.997703
hsa-mir-4425_hsa-miR-4425	0.292134	0.0924063	0.997703
hsa-mir-3917_hsa-miR-3917	0.930367	0.979934	0.997703
hsa-mir-1976_hsa-miR-1976	0.890075	0.491126	0.997703
hsa-mir-4254_hsa-miR-4254	1.4133	0.904001	0.997703
hsa-mir-5585_hsa-miR-5585-5p	1.79421	0.315272	0.997703
hsa-mir-5585_hsa-miR-5585-3p	0.586228	0.0896869	0.997703
hsa-mir-3605_hsa-miR-3605-5p	0.926596	0.83122	0.997703
hsa-mir-3605_hsa-miR-3605-3p	0.998549	0.995056	0.997703
hsa-mir-552_hsa-miR-552-3p	1.09544	0.889467	0.997703
hsa-mir-552_hsa-miR-552-5p	0.483645	0.45165	0.997703
hsa-mir-6732_hsa-miR-6732-5p	2.05786	0.51457	0.997703
hsa-mir-6732_hsa-miR-6732-3p	1.01875	0.981885	0.997703
hsa-mir-5581_hsa-miR-5581-5p	0.719641	0.655719	0.997703
hsa-mir-5581_hsa-miR-5581-3p	0.977112	0.908654	0.997703
hsa-mir-30e_hsa-miR-30e-5p	0.962857	0.527189	0.997703
hsa-mir-30e_hsa-miR-30e-3p	0.938214	0.593388	0.997703
hsa-mir-30c-1_hsa-miR-30c-5p	0.901886	0.125445	0.997703
hsa-mir-30c-1_hsa-miR-30c-1-3p	1.12517	0.341527	0.997703
hsa-mir-6733_hsa-miR-6733-5p	0.490234	0.411037	0.997703
hsa-mir-6733_hsa-miR-6733-3p	2.10788	0.503478	0.997703
hsa-mir-6734_hsa-miR-6734-5p	1.07985	0.751377	0.997703
hsa-mir-6734_hsa-miR-6734-3p	1.22682	0.329699	0.997703
hsa-mir-6735_hsa-miR-6735-5p	0.777248	0.631723	0.997703
hsa-mir-6735_hsa-miR-6735-3p	0.877219	0.963589	0.997703
hsa-mir-5584_hsa-miR-5584-5p	0.675238	0.601751	0.997703
hsa-mir-5584_hsa-miR-5584-3p	1.15008	0.8937	0.997703
hsa-mir-4421_hsa-miR-4421	2.6458	0.416203	0.997703
hsa-mir-6500_hsa-miR-6500-3p	2.57625	0.448278	0.997703
hsa-mir-1273f_hsa-miR-1273f	0.483835	0.293259	0.997703
hsa-mir-1273g_hsa-miR-1273g-3p	0.782437	0.45693	0.997703
hsa-mir-4781_hsa-miR-4781-5p	0.746566	0.612199	0.997703
hsa-mir-4781_hsa-miR-4781-3p	0.579024	0.325341	0.997703
hsa-mir-3116-1_hsa-miR-3116	0.987603	0.991253	0.997703
hsa-mir-3116-2_hsa-miR-3116	1.74777	0.738469	0.997703
hsa-mir-101-1_hsa-miR-101-5p	0.904012	0.571575	0.997703
hsa-mir-101-1_hsa-miR-101-3p	0.963952	0.749801	0.997703
hsa-mir-3117_hsa-miR-3117-3p	0.733056	0.846241	0.997703
hsa-mir-1262_hsa-miR-1262	0.754915	0.620108	0.997703
hsa-mir-186_hsa-miR-186-5p	0.869665	0.360018	0.997703
hsa-mir-186_hsa-miR-186-3p	1.06254	0.504345	0.997703
hsa-mir-4423_hsa-miR-4423-5p	0.532848	0.360026	0.997703
hsa-mir-4423_hsa-miR-4423-3p	0.730592	0.4132	0.997703
hsa-mir-760_hsa-miR-760	0.664544	0.156811	0.997703
hsa-mir-378g_hsa-miR-378g	1.83585	0.357135	0.997703
hsa-mir-137_hsa-miR-137	1.08651	0.919828	0.997703
hsa-mir-7852_hsa-miR-7852-3p	1.29209	0.649454	0.997703
hsa-mir-197_hsa-miR-197-3p	1.22057	0.217211	0.997703
hsa-mir-197_hsa-miR-197-5p	0.677453	0.315202	0.997703
hsa-mir-548ac_hsa-miR-548ac	1.08387	0.760177	0.997703
hsa-mir-320b-1_hsa-miR-320b	0.923161	0.574648	0.997703
hsa-mir-942_hsa-miR-942-5p	1.02865	0.818131	0.997703
hsa-mir-942_hsa-miR-942-3p	0.976425	0.953832	0.997703
hsa-mir-6736_hsa-miR-6736-5p	0.786266	0.816369	0.997703
hsa-mir-6736_hsa-miR-6736-3p	1.56053	0.267949	0.997703
hsa-mir-6878_hsa-miR-6878-5p	1.18223	0.927741	0.997703
hsa-mir-6878_hsa-miR-6878-3p	0.827083	0.934404	0.997703
hsa-mir-8083_hsa-miR-8083	1.13623	0.938966	0.997703
hsa-mir-6737_hsa-miR-6737-3p	0.834605	0.532691	0.997703
hsa-mir-5698_hsa-miR-5698	2.14739	0.268976	0.997703
hsa-mir-190b_hsa-miR-190b	0.91366	0.622312	0.997703
hsa-mir-92b_hsa-miR-92b-5p	1.25569	0.493056	0.997703
hsa-mir-6738_hsa-miR-6738-5p	1.27654	0.932172	0.997703
hsa-mir-6738_hsa-miR-6738-3p	1.05098	0.934052	0.997703
hsa-mir-9-1_hsa-miR-9-5p	1.05227	0.737105	0.997703
hsa-mir-9-1_hsa-miR-9-3p	1.00235	0.99168	0.997703
hsa-mir-765_hsa-miR-765	1.7079	0.343713	0.997703
hsa-mir-5187_hsa-miR-5187-5p	1.11232	0.68635	0.997703
hsa-mir-5187_hsa-miR-5187-3p	0.790866	0.368429	0.997703
hsa-mir-4654_hsa-miR-4654	1.40881	0.702131	0.997703
hsa-mir-556_hsa-miR-556-5p	1.15566	0.54923	0.997703
hsa-mir-556_hsa-miR-556-3p	1.31972	0.257883	0.997703
hsa-mir-1255b-2_hsa-miR-1255b-5p	0.808843	0.809855	0.997703
hsa-mir-1255b-2_hsa-miR-1255b-2-3p	0.726867	0.715759	0.997703
hsa-mir-1295a_hsa-miR-1295a	1.53109	0.524261	0.997703
hsa-mir-1295b_hsa-miR-1295b-5p	1.53109	0.524261	0.997703
hsa-mir-214_hsa-miR-214-5p	1.294	0.229949	0.997703
hsa-mir-214_hsa-miR-214-3p	0.889606	0.68288	0.997703
hsa-mir-3120_hsa-miR-3120-3p	1.294	0.229949	0.997703
hsa-mir-3120_hsa-miR-3120-5p	0.889606	0.68288	0.997703
hsa-mir-199a-2_hsa-miR-199a-5p	1.23788	0.361217	0.997703
hsa-mir-199a-2_hsa-miR-199a-3p	1.13554	0.571998	0.997703
hsa-mir-4424_hsa-miR-4424	0.543852	0.674579	0.997703
hsa-mir-3121_hsa-miR-3121-3p	4.07891	0.170544	0.997703
hsa-mir-3121_hsa-miR-3121-5p	1.18143	0.921342	0.997703
hsa-mir-1278_hsa-miR-1278	0.660669	0.114858	0.997703
hsa-mir-4735_hsa-miR-4735-3p	0.877219	0.963589	0.997703
hsa-mir-181b-1_hsa-miR-181b-5p	0.718007	0.0746037	0.997703
hsa-mir-181a-1_hsa-miR-181a-5p	0.822134	0.15346	0.997703
hsa-mir-181a-1_hsa-miR-181a-3p	0.9184	0.559202	0.997703
hsa-mir-6739_hsa-miR-6739-5p	1.13611	0.941377	0.997703
hsa-mir-6739_hsa-miR-6739-3p	0.78099	0.902133	0.997703
hsa-mir-6740_hsa-miR-6740-5p	1.86037	0.752784	0.997703
hsa-mir-6740_hsa-miR-6740-3p	1.32444	0.581645	0.997703
hsa-mir-135b_hsa-miR-135b-5p	0.648595	0.312772	0.997703
hsa-mir-6769b_hsa-miR-6769b-5p	0.452259	0.338809	0.997703
hsa-mir-6769b_hsa-miR-6769b-3p	0.954027	0.837689	0.997703
[truncated: 1,747 more rows]

## Sheet: Iliac vs femoral localization
miRNA transcript	Fold Change	p value	Benjamini-Hochberg FDR
[truncated: 1,945 more rows]

[truncated: 3 more sheets: Iliac vs popliteal localization, Popliteal vs femoral localiz., miRNA targets]
